# Supplementary material for: The Rad51 paralogs facilitate a novel DNA strand specific damage tolerance pathway
Source: Nat Commun. 2019 Aug 5;10:3515. doi: 10.1038/s41467-019-11374-8 (PMC6683157; doi:10.1038/s41467-019-11374-8)
Supplement: Supplementary file 3 — Source Data [file 41467_2019_11374_MOESM3_ESM.xlsx]

## Sheet: Fig 1b
	WT/WT		WT/3A		4A/WT		4A/3A
	AVG	STDEV	AVG	STDEV	AVG	STDEV	AVG	STDEV
0	0.00191	0.00215	0.00104	0.000930154	0.00389	0.00233	0.00388	0.00215
20	0.01051	0.00411	0.00257	0.00207	0.00356	0.00223	0.00352	0.00128
40	0.01981	0.00644	0.00389	0.00234	0.00373	0.00143	0.00312	0.00187
59	0.02674	0.00603	0.00605	0.00148	0.00354	0.00277	0.00239	0.00192
79	0.03442	0.00736	0.0075	0.00233	0.00334	0.0022	0.00334	0.00161
98	0.04201	0.00742	0.01069	0.000966757	0.00371	0.00172	0.00371	0.00149
212	0.08786	0.01217	0.02371	0.00266	0.00738	0.00224	0.00676	0.00219
319	0.11568	0.01684	0.03611	0.00474	0.01015	0.0017	0.0108	0.00283
420	0.14268	0.0166	0.04724	0.00544	0.01241	0.00275	0.01476	0.00525
515	0.15383	0.01541	0.056	0.00448	0.01364	0.0022	0.01457	0.00432
604	0.16443	0.01106	0.06821	0.00419	0.01379	0.0025	0.01368	0.0014
688	0.17386	0.00952	0.07537	0.00605	0.01746	0.00377	0.01594	0.0042
767	0.18006	0.00906	0.08552	0.0076	0.01882	0.00359	0.02034	0.00474
841	0.1856	0.01146	0.09421	0.01086	0.02123	0.0047	0.02448	0.00578
910	0.18567	0.00818	0.10002	0.0087	0.02299	0.00544	0.02467	0.00622
976	0.18671	0.00613	0.10787	0.01015	0.02242	0.00589	0.02648	0.00807
1488	0.20221	0.01304	0.14212	0.00435	0.03474	0.00909	0.04151	0.0116
Kd	434.588	37.018	2828.01	511.897	4768.9	2594.28	327737	8752688
n	1	1	1	1	1	1	1	1
Vmax	0.2755	0.00379	0.4	0	0.1412	0.06413	9.027	240.3
	WT/WT				normal				WT/3A				normal				4A/WT			normal			4A/3A			normal
0	0.03179	0.03168	0.03372	0.03599	0.00115	0.00326	0	0.0027	0.02363	0.03229	0.03539	0.03178	0	0.00046	0.00244	0.00179	0.03127	0.03076	0.03245	0.00521	0.00026	0.00079	0.03737	0.03567	0.03582	0.00734	0.00345	0.00501
0	0.03244	0.02842	0.03427	0.03329	0.0018	0	0.00055	0	0.02601	0.03351	0.03323	0.03074	0.00238	0.00168	0.00028	0.00075	0.03318	0.03703	0.03554	0.00712	0.00653	0.00388	0.03202	0.03313	0.03668	0.00199	0.00091	0.00587
0	0.03064	0.03497	0.03584	0.03527	0	0.00655	0.00212	0.00198	0.02697	0.03183	0.03295	0.03194	0.00334	0	0	0.00195	0.02968	0.03353	0.03627	0.00362	0.00303	0.00461	0.03484	0.03635	0.03219	0.00481	0.00413	0.00138
20	0.04999	0.04633	0.0391	0.04405	0.01935	0.01791	0.00538	0.01076	0.04582	0.03567	0.03561	0.03086	0.02219	0.00384	0.00266	0.00087	0.03329	0.03102	0.03775	0.00723	0.00052	0.00609	0.03409	0.03742	0.03359	0.00406	0.0052	0.00278
20	0.0515	0.04174	0.04117	0.04514	0.02086	0.01332	0.00745	0.01185	0.03868	0.03861	0.03539	0.02999	0.01505	0.00678	0.00244	0	0.03006	0.03418	0.036	0.004	0.00368	0.00434	0.03408	0.03515	0.03444	0.00405	0.00293	0.00363
20	0.05438	0.03965	0.03852	0.04515	0.02374	0.01123	0.0048	0.01186	0.03842	0.0358	0.03394	0.0316	0.01479	0.00397	0.00099	0.00161	0.02951	0.03155	0.03335	0.00345	0.00105	0.00169	0.03135	0.03744	0.03327	0.00132	0.00522	0.00246
40	0.06847	0.04837	0.04897	0.05692	0.03783	0.01995	0.01525	0.02363	0.04448	0.03772	0.03564	0.03229	0.02085	0.00589	0.00269	0.0023	0.02903	0.03437	0.03669	0.00297	0.00387	0.00503	0.03166	0.03806	0.03081	0.00163	0.00584	0
40	0.06855	0.05081	0.04323	0.05827	0.03791	0.02239	0.00951	0.02498	0.03973	0.03966	0.0373	0.03046	0.0161	0.00783	0.00435	0.00047	0.03054	0.03345	0.03536	0.00448	0.00295	0.0037	0.03409	0.03601	0.03219	0.00406	0.00379	0.00138
40	0.06857	0.05231	0.04471	0.06102	0.03793	0.02389	0.01099	0.02773	0.04509	0.03778	0.0348	0.03367	0.02146	0.00595	0.00185	0.00368	0.02787	0.03692	0.03402	0.00181	0.00642	0.00236	0.03287	0.0374	0.03418	0.00284	0.00518	0.00337
59	0.08255	0.05493	0.05368	0.06911	0.05191	0.02651	0.01996	0.03582	0.04385	0.03946	0.03737	0.03483	0.02022	0.00763	0.00442	0.00484	0.03339	0.0305	0.03166	0.00733	0	0	0.03258	0.03544	0.03429	0.00255	0.00322	0.00348
59	0.07829	0.05433	0.05398	0.06816	0.04765	0.02591	0.02026	0.03487	0.0458	0.03958	0.03806	0.03492	0.02217	0.00775	0.00511	0.00493	0.03389	0.03428	0.03521	0.00783	0.00378	0.00355	0.03003	0.03222	0.03177	0	0	0.00096
59	0.07831	0.05684	0.05367	0.06228	0.04767	0.02842	0.01995	0.02899	0.04161	0.03982	0.03781	0.03691	0.01798	0.00799	0.00486	0.00692	0.03052	0.03279	0.03425	0.00446	0.00229	0.00259	0.03575	0.03615	0.03243	0.00572	0.00393	0.00162
79	0.10224	0.06168	0.05999	0.07952	0.0716	0.03326	0.02627	0.04623	0.05206	0.03975	0.0404	0.03931	0.02843	0.00792	0.00745	0.00932	0.0323	0.03379	0.0371	0.00624	0.00329	0.00544	0.03418	0.03845	0.03386	0.00415	0.00623	0.00305
79	0.10301	0.06542	0.05825	0.07293	0.07237	0.037	0.02453	0.03964	0.04771	0.04184	0.03562	0.03625	0.02408	0.01001	0.00267	0.00626	0.03067	0.03237	0.0362	0.00461	0.00187	0.00454	0.03106	0.03546	0.03345	0.00103	0.00324	0.00264
79	0.10299	0.06544	0.06021	0.07264	0.07235	0.03702	0.02649	0.03935	0.04912	0.04058	0.03862	0.03943	0.02549	0.00875	0.00567	0.00944	0.02606	0.03079	0.03548	0	0.00029	0.00382	0.03141	0.03688	0.0345	0.00138	0.00466	0.00369
98	0.1103	0.06829	0.06842	0.0864	0.07966	0.03987	0.0347	0.05311	0.05336	0.0423	0.04518	0.03984	0.02973	0.01047	0.01223	0.00985	0.03111	0.03251	0.0341	0.00505	0.00201	0.00244	0.03335	0.03712	0.03403	0.00332	0.0049	0.00322
98	0.11312	0.06873	0.06931	0.07963	0.08248	0.04031	0.03559	0.04634	0.05174	0.04112	0.04462	0.03983	0.02811	0.00929	0.01167	0.00984	0.03052	0.03597	0.03238	0.00446	0.00547	0.00072	0.03115	0.03554	0.03288	0.00112	0.00332	0.00207
98	0.11245	0.07158	0.06636	0.08565	0.08181	0.04316	0.03264	0.05236	0.04953	0.04327	0.04338	0.04096	0.0259	0.01144	0.01043	0.01097	0.02914	0.03608	0.03626	0.00308	0.00558	0.0046	0.03536	0.03729	0.03589	0.00533	0.00507	0.00508
212	0.17765	0.10871	0.1161	0.13677	0.14701	0.08029	0.08238	0.10348	0.07621	0.05436	0.05207	0.0577	0.05258	0.02253	0.01912	0.02771	0.03278	0.03754	0.03635	0.00672	0.00704	0.00469	0.03832	0.03571	0.03642	0.00829	0.00349	0.00561
212	0.18116	0.10776	0.11123	0.13723	0.15052	0.07934	0.07751	0.10394	0.07842	0.05588	0.05469	0.05559	0.05479	0.02405	0.02174	0.0256	0.03781	0.03828	0.03851	0.01175	0.00778	0.00685	0.04008	0.04144	0.03617	0.01005	0.00922	0.00536
212	0.1841	0.11207	0.10988	0.13728	0.15346	0.08365	0.07616	0.10399	0.07787	0.05699	0.05873	0.05169	0.05424	0.02516	0.02578	0.0217	0.0342	0.03485	0.04074	0.00814	0.00435	0.00908	0.03795	0.03811	0.03586	0.00792	0.00589	0.00505
319	0.19677	0.13887	0.13414	0.16794	0.16613	0.11045	0.10042	0.13465	0.0916	0.07037	0.06687	0.07137	0.06797	0.03854	0.03392	0.04138	0.0359	0.04092	0.04332	0.00984	0.01042	0.01166	0.04034	0.04329	0.03812	0.01031	0.01107	0.00731
319	0.20052	0.13588	0.13673	0.17278	0.16988	0.10746	0.10301	0.13949	0.09495	0.06699	0.06301	0.06956	0.07132	0.03516	0.03006	0.03957	0.03325	0.04141	0.04048	0.00719	0.01091	0.00882	0.04184	0.04601	0.03749	0.01181	0.01379	0.00668
319	0.19213	0.13257	0.13616	0.1723	0.16149	0.10415	0.10244	0.13901	0.09582	0.06699	0.06181	0.07229	0.07219	0.03516	0.02886	0.0423	0.03781	0.04273	0.04017	0.01175	0.01223	0.00851	0.03925	0.04767	0.04238	0.00922	0.01545	0.01157
420	0.22077	0.16101	0.15873	0.1937	0.19013	0.13259	0.12501	0.16041	0.11709	0.07929	0.07426	0.08148	0.09346	0.04746	0.04131	0.05149	0.03887	0.04782	0.04125	0.01281	0.01732	0.00959	0.05771	0.0431	0.04279	0.02768	0.01088	0.01198
420	0.20517	0.16435	0.16365	0.1992	0.17453	0.13593	0.12993	0.16591	0.11136	0.07744	0.07526	0.08382	0.08773	0.04561	0.04231	0.05383	0.03691	0.0406	0.0431	0.01085	0.0101	0.01144	0.04187	0.04323	0.0458	0.01184	0.01101	0.01499
420	0.20589	0.16411	0.16583	0.1998	0.17525	0.13569	0.13211	0.16651	0.11649	0.07654	0.07512	0.08624	0.09286	0.04471	0.04217	0.05625	0.0391	0.04673	0.04197	0.01304	0.01623	0.01031	0.0432	0.04647	0.04784	0.01317	0.01425	0.01703
515	0.21121	0.17981	0.17303	0.20906	0.18057	0.15139	0.13931	0.17577	0.13436	0.08353	0.08703	0.09152	0.11073	0.0517	0.05408	0.06153	0.03908	0.04286	0.04714	0.01302	0.01236	0.01548	0.04136	0.04383	0.04212	0.01133	0.01161	0.01131
515	0.20987	0.17945	0.1706	0.20505	0.17923	0.15103	0.13688	0.17176	0.13268	0.08632	0.08801	0.09367	0.10905	0.05449	0.05506	0.06368	0.04263	0.04229	0.04524	0.01657	0.01179	0.01358	0.04812	0.04691	0.05243	0.01809	0.01469	0.02162
515	0.20897	0.18162	0.16925	0.20293	0.17833	0.1532	0.13553	0.16964	0.13298	0.08341	0.08524	0.08955	0.10935	0.05158	0.05229	0.05956	0.04302	0.04132	0.04382	0.01696	0.01082	0.01216	0.05036	0.04334	0.04187	0.02033	0.01112	0.01106
604	0.22324	0.18774	0.18797	0.21538	0.1926	0.15932	0.15425	0.18209	0.14019	0.09996	0.09849	0.1009	0.11656	0.06813	0.06554	0.07091	0.04104	0.0422	0.04387	0.01498	0.0117	0.01221	0.04552	0.04602	0.04178	0.01549	0.0138	0.01097
604	0.216	0.18619	0.18803	0.21167	0.18536	0.15777	0.15431	0.17838	0.14206	0.10252	0.0947	0.10047	0.11843	0.07069	0.06175	0.07048	0.03997	0.04429	0.04333	0.01391	0.01379	0.01167	0.04402	0.04746	0.04301	0.01399	0.01524	0.0122
604	0.2176	0.19101	0.18955	0.20861	0.18696	0.16259	0.15583	0.17532	0.14146	0.10194	0.09522	0.10404	0.11783	0.07011	0.06227	0.07405	0.04293	0.04865	0.04247	0.01687	0.01815	0.01081	0.044	0.04561	0.04485	0.01397	0.01339	0.01404
688		0.19637	0.19988	0.2204		0.16795	0.16616	0.18711	0.15874	0.11124	0.10191	0.11164	0.13511	0.07941	0.06896	0.08165	0.04422	0.05303	0.04342	0.01816	0.02253	0.01176	0.04701	0.04091	0.05109	0.01698	0.00869	0.02028
688		0.20389	0.19772	0.21656		0.17547	0.164	0.18327	0.15382	0.10844	0.09989	0.11367	0.13019	0.07661	0.06694	0.08368	0.04346	0.0503	0.04491	0.0174	0.0198	0.01325	0.04494	0.04477	0.05096	0.01491	0.01255	0.02015
688		0.20189	0.19582	0.21848		0.17347	0.1621	0.18519	0.16057	0.10956	0.10133	0.10494	0.13694	0.07773	0.06838	0.07495	0.04273	0.05299	0.04673	0.01667	0.02249	0.01507	0.04695	0.04441	0.05159	0.01692	0.01219	0.02078
767		0.21007	0.20629	0.22142		0.18165	0.17257	0.18813	0.17314	0.12432	0.10974	0.11967	0.14951	0.09249	0.07679	0.08968	0.04216	0.0525	0.04937	0.0161	0.022	0.01771	0.05346	0.04622	0.05479	0.02343	0.014	0.02398
767		0.20965	0.19956	0.22014		0.18123	0.16584	0.18685	0.1679	0.12284	0.10793	0.11895	0.14427	0.09101	0.07498	0.08896	0.04532	0.05428	0.04519	0.01926	0.02378	0.01353	0.05315	0.04667	0.05208	0.02312	0.01445	0.02127
767		0.2136	0.20194	0.22414		0.18518	0.16822	0.19085	0.17006	0.12379	0.10782	0.11897	0.14643	0.09196	0.07487	0.08898	0.04514	0.05343	0.04666	0.01908	0.02293	0.015	0.05488	0.0462	0.05476	0.02485	0.01398	0.02395
841		0.21144	0.20964	0.23527		0.18302	0.17592	0.20198	0.1863	0.13668	0.11425	0.12893	0.16267	0.10485	0.0813	0.09894	0.04541	0.05501	0.04832	0.01935	0.02451	0.01666	0.05771	0.05056	0.05943	0.02768	0.01834	0.02862
841		0.20978	0.20977	0.23193		0.18136	0.17605	0.19864	0.183	0.13119	0.11553	0.12772	0.15937	0.09936	0.08258	0.09773	0.04679	0.05717	0.04506	0.02073	0.02667	0.0134	0.0608	0.05049	0.05746	0.03077	0.01827	0.02665
841		0.21111	0.20504	0.23271		0.18269	0.17132	0.19942	0.18801	0.13861	0.11024	0.12901	0.16438	0.10678	0.07729	0.09902	0.04907	0.05824	0.05068	0.02301	0.02774	0.01902	0.05866	0.04687	0.05755	0.02863	0.01465	0.02674
910		0.20551	0.21749	0.23643		0.17709	0.18377	0.20314	0.19717	0.13999	0.1242	0.13072	0.17354	0.10816	0.09125	0.10073	0.04869	0.05789	0.04877	0.02263	0.02739	0.01711	0.05686	0.04909	0.06001	0.02683	0.01687	0.0292
910		0.21359	0.2117	0.22576		0.18517	0.17798	0.19247	0.18918	0.14336	0.12447	0.13218	0.16555	0.11153	0.09152	0.10219	0.04569	0.06298	0.05129	0.01963	0.03248	0.01963	0.0588	0.04979	0.05805	0.02877	0.01757	0.02724
910		0.21382	0.21267	0.22034		0.1854	0.17895	0.18705	0.18789	0.13993	0.11931	0.13034	0.16426	0.1081	0.08636	0.10035	0.04608	0.05996	0.05023	0.02002	0.02946	0.01857	0.06173	0.04764	0.05927	0.0317	0.01542	0.02846
976		0.21309	0.21468	0.22679		0.18467	0.18096	0.1935	0.18827	0.15171	0.13029	0.14283	0.16464	0.11988	0.09734	0.11284	0.04537	0.06022	0.04862	0.01931	0.02972	0.01696	0.06153	0.04828	0.0611	0.0315	0.01606	0.03029
976		0.21892	0.21587	0.22297		0.1905	0.18215	0.18968	0.18838	0.15011	0.12918	0.13738	0.16475	0.11828	0.09623	0.10739	0.04629	0.06254	0.04804	0.02023	0.03204	0.01638	0.06267	0.04737	0.06518	0.03264	0.01515	0.03437
976		0.21408	0.21107	0.22922		0.18566	0.17735	0.19593	0.18649	0.14867	0.12604	0.13891	0.16286	0.11684	0.09309	0.10892	0.04796	0.05817	0.04923	0.0219	0.02767	0.01757	0.06339	0.04903	0.05897	0.03336	0.01681	0.02816
1488		0.21796	0.2294	0.25335		0.18954	0.19568	0.22006	0.20516	0.17503	0.171	0.17699	0.18153	0.1432	0.13805	0.147	0.05729	0.07657	0.0615	0.03123	0.04607	0.02984	0.08109	0.05932	0.08046	0.05106	0.0271	0.04965
1488		0.21649	0.23224	0.25187		0.18807	0.19852	0.21858	0.2012	0.17947	0.17189	0.17699	0.17757	0.14764	0.13894	0.147	0.058	0.07731	0.0574	0.03194	0.04681	0.02574	0.07927	0.05771	0.0779	0.04924	0.02549	0.04709
1488		0.2219	0.23136	0.25162		0.19348	0.19764	0.21833	0.20332	0.16962	0.16993	0.17249	0.17969	0.13779	0.13698	0.1425	0.05725	0.0766	0.05544	0.03119	0.0461	0.02378	0.08159	0.05824	0.07719	0.05156	0.02602	0.04638

## Sheet: Fig 1d Colony count
	WT No MMS		WT MMS			csm2∆ No MMS		csm2∆ MMS			psy3∆ No MMS		psy3∆ MMS			csm2-DNA No MMS		csm2-DNA MMS			psy3-DNA No MMS		psy3-DNA MMS			double No MMS		double MMS
	CAN colonies	Initial cells	CAN colonies	Initial cells		CAN colonies	Initial cells	CAN colonies	Initial cells		CAN colonies	Initial cells	CAN colonies	Initial cells		CAN colonies	Initial cells	CAN colonies	Initial cells		CAN colonies	Initial cells	CAN colonies	Initial cells		CAN colonies	Initial cells	CAN colonies	Initial cells
	r	N	r	N		r	N	r	N		r	N	r	N		r	N	r	N		r	N	r	N		r	N	r	N
	0	7.72917e+06	9	12812500		21	1.58333e+07	80	4375000		14	7.83333e+06	77	3500000		9	6000000	4	3.39583e+06		10	6.89583e+06	16	3.29167e+06		13	8062500	31	4.04167e+06
	1	9.45833e+06	3	1.36667e+07		112	7.22917e+06	85	4750000		23	1.01042e+07	87	3.70833e+06		12	1.18958e+07	16	5.08333e+06		33	8.64583e+06	9	3.27083e+06		26	13562500	29	4.22917e+06
	2	9.16667e+06	4	9312500		53	8.10417e+06	102	4375000		27	7.60417e+06	17	4.33333e+06		10	12187500	20	2437500		12	8562500	6	2500000		44	17437500	46	3.91667e+06
	4	7.29167e+06	1	1.38958e+07		23	6.14583e+06	64	4562500		20	1.28958e+07	52	3375000		8	8.91667e+06	34	2.47917e+06		26	1.27083e+07	7	3.60417e+06		145	1.62708e+07	92	2.91667e+06
	23	8062500	5	10125000		26	1.17917e+07	68	14687500		14	9.77083e+06	59	2.64583e+06		13	1.11042e+07	17	2812500		6	6.35417e+06	12	3.20833e+06		39	1.64583e+07	40	3.33333e+06
	7	2.03542e+07	5	5312500		51	1.97917e+07	77	3.97917e+06		39	2.39167e+07	95	4.14583e+06		15	24812500	13	3.29167e+06		25	9.22917e+06	11	3.83333e+06		27	2.58333e+06	32	2.83333e+06
	9	2.27917e+07	1	6.14583e+06		88	1.61458e+07	84	4.35417e+06		46	16625000	81	3.52083e+06		13	1.95417e+07	11	4.02083e+06		10	1.14792e+07	5	3.27083e+06		473	21187500	108	5.70833e+06
	5	8625000	2	4375000		92	1.61458e+07	60	4.08333e+06		62	2.38958e+07	60	2.89583e+06		6	1.80833e+07	18	6.95833e+06		2	1.38958e+07	15	4.72917e+06		63	2.16042e+07	48	5.22917e+06
	2	7.10417e+06	8	6.91667e+06		158	8250000	57	3062500		65	17375000	70	2.77083e+06		4	9.77083e+06	7	5.20833e+06		7	1.39167e+07	10	3875000		10	31125000	31	3812500
	13	1.48958e+07	2	4.58333e+06		164	2312500	40	2.58333e+06		89	1.41458e+07	88	4.14583e+06		11	1.97292e+07	14	5.27083e+06		1	6062500	5	3.52083e+06		0	2.05208e+07	115	8562500
	2	6.54167e+06	3	5000000		41	7.10417e+06	147	4.47917e+06		31	4.35417e+06	165	1.13333e+07		6	6.89583e+06	12	4875000		0	5.60417e+06	8	1.09167e+07		21	8500000	93	1.65208e+07
	1	7125000	8	7.27083e+06		29	7.91667e+06	188	5.97917e+06		25	6.72917e+06	80	1.17292e+07		3	6750000	101	7062500		1	4.83333e+06	14	1.07708e+07		17	8.60417e+06	51	7812500
	97	7.04167e+06	3	7.35417e+06		37	8.08333e+06	186	6.70833e+06		39	4.97917e+06	199	9937500		6	5062500	63	1.07917e+07		1	5.47917e+06	19	1.29167e+07		13	8.54167e+06	122	1.20417e+07
	1	7.35417e+06	0	4.29167e+06		78	8062500	158	5.60417e+06		48	5375000	171	8.14583e+06		8	5.35417e+06	64	8875000		9	5312500	14	1.01667e+07		8	7.04167e+06	124	1.19167e+07
	3	4562500	18	5.70833e+06		23	7.45833e+06	110	5312500		96	4.02083e+06	82	10875000		7	4.47917e+06	99	12000000		5	6.85417e+06	24	13625000		34	7.91667e+06	45	8.85417e+06
	2	4.83333e+06	0	1.29167e+06		102	4937500	74	6.45833e+06		21	4375000	116	4.91667e+06		23	7187500	21	10187500		5	7.29167e+06	17	12187500		12	3.97917e+06	67	1.23958e+07
	2	5250000	0	1.22083e+07		27	4812500	120	10562500		22	5.10417e+06	113	6562500		3	5.27083e+06	14	9375000		1	6125000	17	1.05833e+07		7	3.95833e+06	53	1.28333e+07
	2	6.33333e+06	0	6.16667e+06		22	3.64583e+06	84	6.14583e+06		19	4562500	112	5.58333e+06		2	4687500	31	8.47917e+06		2	7.91667e+06	18	1.32708e+07		49	6.33333e+06	32	7.79167e+06
	4	6.91667e+06	2	5250000		107	5500000	111	20833.3		15	5.29167e+06	89	6.16667e+06		2	3.70833e+06	19	6.79167e+06		2	6750000	7	1.65208e+07		6	8.22917e+06	63	9.16667e+06
	4	6.89583e+06	1	5875000		31	4.58333e+06	108	5.14583e+06		28	5.72917e+06	180	5937500		3	3.27083e+06	13	5.89583e+06		1	7.22917e+06	7	1.95833e+07		17	6.22917e+06	86	8.52083e+06
			3	4500000				189	6500000				150	5.72917e+06				42	7375000				8	9.52083e+06				65	5.83333e+06
			0	4375000				163	8.70833e+06				300	7.39583e+06				33	6.22917e+06				150	9.45833e+06				56	6875000
			0	4375000				136	5750000				177	7.58333e+06				38	7.35417e+06				4	8187500				104	6.58333e+06
			0	2500000				124	4375000				132	5.97917e+06				34	6.02083e+06				19	7.29167e+06				66	5125000
			1	5750000				136	5.54167e+06				199	8250000				28	6.35417e+06				7	8750000				20	1000000
			0	6500000														23	1.10417e+07				0	11125000				7	500000
			2	5375000														31	7.70833e+06				12	12500000				22	500000
			7	3125000														10	5.79167e+06				12	1.59167e+07				48	3875000
																		33	3.70833e+06				9	6125000				171	4875000
																		39	4125000				110	4750000				38	4625000
																		7	2875000				7	3875000				34	22625000
																		13	4875000				8	6500000				20	1875000
																		29	3875000				5	2500000				26	4000000
																		22	6750000				6	2875000				21	4625000
																		21	5000000				0	4750000				15	7750000
																		2	8000000				3	3125000				29	14125000
																		3	15000000				1	3750000				19	5750000
																		6	17000000				4	2250000				14	4625000
																		2	29875000									62	2250000

## Sheet: Fig 1d plot
	Untreated			0.00033% MMS
	Mean	CI upper limit	CI lower limit	Mean	CI upper limit	CI lower limit
WT	2.17e-07	3.11e-07	1.41e-07	1.87e-07	2.72e-07	1.21e-07
csm2Δ	1.49e-06	1.85e-06	1.14e-06	4.51e-06	5.32e-06	3.72e-06
psy3Δ	9.96e-07	1.25e-06	7.6e-07	3.86e-06	4.6e-06	3.14e-06
csm2-KRRR	3.41e-07	4.61e-07	2.39e-07	8.38e-07	1.02e-06	6.69e-07
psy3-KRK	2.69e-07	3.87e-07	1.75e-07	4.88e-07	6.11e-07	3.78e-07
csm2-KRRR psy3-KRK	5.04e-07	6.67e-07	3.6e-07	1.77e-06	2.09e-06	1.47e-06

## Sheet: Fig 2b
	Untreated									0.02% MMS										WT		0.833429	0.452137	0.729586	1.50549	0.445902	1.4301
																			0% MMS	apn1 apn2 ntg1 ntg2		1.28043	0.654047	1.39947	0.789606	2.56748	2.93535
																				csm2-KRRR apn1 apn2 ntg1 ntg2		0.513822	0.359526	1.06098
																		Kar2		WT 0.02% MMS		0.62667	0.624837	1.66331	0.934303	0.725763	3.06821
								Kar2											0.02% MMS	apn1 0.02% MMS		2.28658	1.53343	5.39133	5.75264	5.77353	3.6407
																				dna 0.02% MMS		0.160858	0.182807	1.329
																		Csm2
								Csm2
																		H2B
								H2B

## Sheet: Fig 2c
																	Kar2
																	H2B
																	Kar2
																					MMS %
																				WT	0		1.50549	0.445902	1.4301
																	H2B				0.01		1.59282	0.645396	1.18653
																					0.02		0.934303	0.725763	3.06821
																					0.03		4.09266	0.610892	2.60552
																				apn1 apn2 ntg1 ntg2	0		0.789606	2.56748	2.93535
																					0.01		2.25249	3.29977	4.5621
																					0.02		5.75264	5.77353	3.6407
																					0.03		7.23942	7.58339	10.2779
																	Csm2
																	Csm2

## Sheet: Fig 3 Mutation Rate Summary
	using maximum likelyhood estimator (data for isolates pooled)
		Mutation Rate (per 10^7)	Upper Bound	Lower Bound	Upper Difference	Lower Difference
	wild-type	72.3182	79.4049	65.4797	7.0865	6.8387
	csm2	182.769	197.245	168.705	14.4759	14.0641
	psy3	293.71	325.652	263.006	31.9415	30.704
	ung1	349.127	377.57	321.516	28.4436
	ung1 csm2	312.946	344.059	282.938	31.1125	30.0088
	ung1 psy3	290.864	316.011	266.498	25.1462	24.3673
	ubc13	133.163	146.212	120.571	13.049	12.5921
	ubc13 csm2	217.977	241.336	195.511	23.3575	22.467
	ubc13 psy3	229.745	261.349	199.675	31.603	30.0713
	using LC method of median (data for isolates pooled)
		Mutation Rate (per 10^7)	Upper Bound	Lower Bound	Upper Difference	Lower Difference
	wild-type	71.6027	96.8566	55.3512	25.2539	16.2515
	csm2	241.888	294.518	185.364	52.6295	56.5247
	psy3	328.051	395.668	252.444	67.6167	75.6071
	ung1	362.134	437.942	293.959	75.8084	68.1744
	ung1 csm2	367.667	443.898	330.049	76.2306	37.6181
	ung1 psy3	372.923	482.946	294.466	110.023	78.4565
	ubc13	161.685	176.661	138.604	14.9756	23.0816
	ubc13 csm2	306.581	386.152	252.41	79.5705	54.1714
	ubc13 psy3	332.474	368.599	287.808	36.1257	44.666

## Sheet: Fig 3 Mutation Rate detailed
plate - number identifyer	parent strain and gene deletion	replicate	CAN count	COM count	total CAN	total cells						resuspension (v)	200		dilution factor
plate 1-1	ySR-128 (wild type)	1	54	154	616.68	1.08321e+07						dilution 1	250	24	11.4167	plate 200 on CAN
plate 1-1	ySR-128 (wild type)	2	54	219	616.68	1.5404e+07						dilution 2	500	5	101
plate 1-1	ySR-128 (wild type)	3	36	204	411.12	1.4349e+07						dilution 3	300	5	61
plate 1-1	ySR-128 (wild type)	4	59	294	673.78	2.06794e+07								total dilution =	70338.1	plate 200 on COM
plate 1-1	ySR-128 (wild type)	5	56	220	639.52	1.54744e+07						total CAN =	( CAN count/volume plated) *dilution factor * original volume
plate 1-1	ySR-128 (wild type)	6	54	273	616.68	1.92023e+07						total cells	( COM count/volume plated) *dilution factor * original volume
plate 1-1	ySR-128 (wild type)	7	66	210	753.72	1.4771e+07	Mutation Rate (per 10^7)	Upper Bound	Lower Bound	Upper Difference	Lower Difference
plate 1-1	ySR-128 (wild type)	8	169	228	1929.98	1.60371e+07	75.9924	90.7277	62.2472	14.7354	13.7451
plate 1-2	ySR-128 (wild type)	1	117	150	1336.14	1.05507e+07
plate 1-2	ySR-128 (wild type)	2	30	187	342.6	1.31532e+07
plate 1-2	ySR-128 (wild type)	3	88	204	1004.96	1.4349e+07
plate 1-2	ySR-128 (wild type)	4	75	200	856.5	1.40676e+07
plate 1-2	ySR-128 (wild type)	5	147	248	1678.74	1.74438e+07
plate 1-2	ySR-128 (wild type)	6	45	281	513.9	1.9765e+07
plate 1-2	ySR-128 (wild type)	7	41	283	468.22	1.99057e+07	Mutation Rate (per 10^7)	Upper Bound	Lower Bound	Upper Difference	Lower Difference
plate 1-2	ySR-128 (wild type)	8	67	184	765.14	1.29422e+07	73.5141	88.0737	59.9525	14.5598	13.5614
plate 1-3	ySR-128 (wild type)	1	75	221	856.5	1.55447e+07
plate 1-3	ySR-128 (wild type)	2	51	193	582.42	1.35753e+07
plate 1-3	ySR-128 (wild type)	3	51	218	582.42	1.53337e+07
plate 1-3	ySR-128 (wild type)	4	45	256	513.9	1.80065e+07
plate 1-3	ySR-128 (wild type)	5	89	232	1016.38	1.63184e+07
plate 1-3	ySR-128 (wild type)	6	51	253	582.42	1.77955e+07
plate 1-3	ySR-128 (wild type)	7	164	130	1872.88	9.14395e+06	Mutation Rate (per 10^7)	Upper Bound	Lower Bound	Upper Difference	Lower Difference
plate 1-3	ySR-128 (wild type)	8	45	210	513.9	1.4771e+07	80.8614	96.4275	66.3342	15.566	14.5274
plate 1-4	ySR-616 (ung1)	1	174	104	1987.08	7.31516e+06
plate 1-4	ySR-616 (ung1)	2	131	53	1496.02	3.72792e+06
plate 1-4	ySR-616 (ung1)	3	131	131	1496.02	9.21429e+06
plate 1-4	ySR-616 (ung1)	4	155	143	1770.1	1.00583e+07
plate 1-4	ySR-616 (ung1)	5	145	180	1655.9	12660855
plate 1-4	ySR-616 (ung1)	6	132	166	1507.44	1.16761e+07
plate 1-4	ySR-616 (ung1)	7	217	152	2478.14	1.06914e+07	Mutation Rate (per 10^7)	Upper Bound	Lower Bound	Upper Difference	Lower Difference
plate 1-4	ySR-616 (ung1)	8	280	148	3197.6	1.041e+07	306.7265	351.325	264.4098	44.5984	42.3169
plate 1-5	ySR-616 (ung1)	1	223	121	2546.66	8.51091e+06
plate 1-5	ySR-616 (ung1)	2	217	79	2478.14	5.55671e+06
plate 1-5	ySR-616 (ung1)	3	146	146	1667.32	1.02694e+07
plate 1-5	ySR-616 (ung1)	4	153	180	1747.26	12660855
plate 1-5	ySR-616 (ung1)	5	363	159	4145.46	1.11838e+07
plate 1-5	ySR-616 (ung1)	6	165	147	1884.3	1.03397e+07
plate 1-5	ySR-616 (ung1)	7	130	72	1484.6	5064342	Mutation Rate (per 10^7)	Upper Bound	Lower Bound	Upper Difference	Lower Difference
plate 1-5	ySR-616 (ung1)	8	278	164	3174.76	1.15354e+07	342.9681	391.2812	297.0533	48.3133	45.9145
plate 1-6	ySR-616 (ung1)	1	320	116	3654.4	8.15922e+06
plate 1-6	ySR-616 (ung1)	2	163	106	1861.46	7.45584e+06
plate 1-6	ySR-616 (ung1)	3	285	76	3254.7	5.34569e+06
plate 1-6	ySR-616 (ung1)	4	185	93	2112.7	6.54144e+06
plate 1-6	ySR-616 (ung1)	5	340	138	3882.8	9.70666e+06
plate 1-6	ySR-616 (ung1)	6	166	134	1895.72	9.4253e+06
plate 1-6	ySR-616 (ung1)	7	167	125	1907.14	8.79226e+06	Mutation Rate (per 10^7)	Upper Bound	Lower Bound	Upper Difference	Lower Difference
plate 1-6	ySR-616 (ung1)	8	125	104	1427.5	7.31516e+06	418.0836	476.6709	362.3901	58.587	55.6938
plate 2-10	ySR-128 (psy3)	1	64	89	730.88	6.26009e+06
plate 2-10	ySR-128 (psy3)	2	65	44	742.3	3.09488e+06
plate 2-10	ySR-128 (psy3)	3	93	137	1062.06	9.63632e+06
plate 2-10	ySR-128 (psy3)	4	129	99	1473.18	6.96347e+06
plate 2-10	ySR-128 (psy3)	5	63	83	719.46	5.83806e+06
plate 2-10	ySR-128 (psy3)	6	169	27	1929.98	1.89913e+06
plate 2-10	ySR-128 (psy3)	7	106	34	1210.52	2.39149e+06	Mutation Rate (per 10^7)	Upper Bound	Lower Bound	Upper Difference	Lower Difference
plate 2-10	ySR-128 (psy3)	8	176	172	2009.92	1.20982e+07	285.0595	334.2802	238.8033	49.2208	46.2561
plate 2-11	ySR-128 (psy3)	1	100	77	1142	5.41603e+06
plate 2-11	ySR-128 (psy3)	2	117	83	1336.14	5.83806e+06
plate 2-11	ySR-128 (psy3)	3	95	49	1084.9	3.44657e+06
plate 2-11	ySR-128 (psy3)	4	66	45	753.72	3.16521e+06
plate 2-11	ySR-128 (psy3)	5	112	79	1279.04	5.55671e+06
plate 2-11	ySR-128 (psy3)	6	212	58	2421.04	4.07961e+06
plate 2-11	ySR-128 (psy3)	7	38	33	433.96	2.32116e+06	Mutation Rate (per 10^7)	Upper Bound	Lower Bound	Upper Difference	Lower Difference
plate 2-11	ySR-128 (psy3)	8	57	76	650.94	5.34569e+06	322.204	381.4081	266.7815	59.2045	55.4221
plate 2-12	ySR-128 (psy3)	1	83	32	947.86	2.25082e+06
plate 2-12	ySR-128 (psy3)	2	79	31	902.18	2.18048e+06
plate 2-12	ySR-128 (psy3)	3	105	38	1199.1	2.67285e+06
plate 2-12	ySR-128 (psy3)	4	41	58	468.22	4.07961e+06
plate 2-12	ySR-128 (psy3)	5	31	12	354.02	844057
plate 2-12	ySR-128 (psy3)	6	50	43	571	3.02454e+06
plate 2-12	ySR-128 (psy3)	7	68	35	776.56	2.46183e+06	Mutation Rate (per 10^7)	Upper Bound	Lower Bound	Upper Difference	Lower Difference
plate 2-12	ySR-128 (psy3)	8	31	33	354.02	2.32116e+06	410.8806	494.6735	332.991	83.7926	77.8899
plate 2-3	ySR-128 (wild type)	1	26	211	296.92	1.48413e+07
plate 2-3	ySR-128 (wild type)	2	89	84	1016.38	5908399
plate 2-3	ySR-128 (wild type)	3	54	366	616.68	2.57437e+07
plate 2-3	ySR-128 (wild type)	4	204	141	2329.68	9.91767e+06
plate 2-3	ySR-128 (wild type)	5	76	263	867.92	1.84989e+07
plate 2-3	ySR-128 (wild type)	6	32	288	365.44	20257368
plate 2-3	ySR-128 (wild type)	7	40	98	456.8	6.89313e+06	Mutation Rate (per 10^7)	Upper Bound	Lower Bound	Upper Difference	Lower Difference
plate 2-3	ySR-128 (wild type)	8	44	269	502.48	1.89209e+07	63.0727	76.2449	50.8495	13.1723	12.2232
plate 2-4	ySR-128 (csm2)	1	152	122	1735.84	8.58125e+06
plate 2-4	ySR-128 (csm2)	2	248	133	2832.16	9.35497e+06
plate 2-4	ySR-128 (csm2)	3	173	177	1975.66	1.24498e+07
plate 2-4	ySR-128 (csm2)	4	108	192	1233.36	13504912
plate 2-4	ySR-128 (csm2)	5	210	196	2398.2	1.37863e+07
plate 2-4	ySR-128 (csm2)	6	180	233	2055.6	1.63888e+07
plate 2-4	ySR-128 (csm2)	7	220	177	2512.4	1.24498e+07	Mutation Rate (per 10^7)	Upper Bound	Lower Bound	Upper Difference	Lower Difference
plate 2-4	ySR-128 (csm2)	8	310	145	3540.2	1.0199e+07	260.42	297.4741	225.223	37.0537	35.1974
plate 2-5	ySR-128 (csm2)	1	273	157	3117.66	1.10431e+07
plate 2-5	ySR-128 (csm2)	2	108	111	1233.36	7.80753e+06
plate 2-5	ySR-128 (csm2)	3	103	130	1176.26	9.14395e+06
plate 2-5	ySR-128 (csm2)	4	115	114	1313.3	8.01854e+06
plate 2-5	ySR-128 (csm2)	5	89	104	1016.38	7.31516e+06
plate 2-5	ySR-128 (csm2)	6	153	133	1747.26	9.35497e+06
plate 2-5	ySR-128 (csm2)	7	168	139	1918.56	9.77699e+06	Mutation Rate (per 10^7)	Upper Bound	Lower Bound	Upper Difference	Lower Difference
plate 2-5	ySR-128 (csm2)	8	43	134	491.06	9.4253e+06	187.4841	220.0495	156.8912	32.5649	30.5934
plate 2-6	ySR-128 (csm2)	1	209	206	2386.78	1.44896e+07
plate 2-6	ySR-128 (csm2)	2	90	221	1027.8	1.55447e+07
plate 2-6	ySR-128 (csm2)	3	103	182	1176.26	1.28015e+07
plate 2-6	ySR-128 (csm2)	4	103	171	1176.26	1.20278e+07
plate 2-6	ySR-128 (csm2)	5	270	191	3083.4	1.34346e+07
plate 2-6	ySR-128 (csm2)	6	109	211	1244.78	1.48413e+07
plate 2-6	ySR-128 (csm2)	7	270	121	3083.4	8.51091e+06	Mutation Rate (per 10^7)	Upper Bound	Lower Bound	Upper Difference	Lower Difference
plate 2-6	ySR-128 (csm2)	8	69	100	787.98	7.03381e+06	167.0432	194.2389	141.3969	27.1958	25.6462
plate 2-7	ySR-128 (csm2)	1	987	213	11271.5	1.4982e+07
plate 2-7	ySR-128 (csm2)	2	394	240	4499.48	16881140
plate 2-7	ySR-128 (csm2)	3	671	247	7662.82	1.73735e+07
plate 2-7	ySR-128 (csm2)	4	109	160	1244.78	1.12541e+07
plate 2-7	ySR-128 (csm2)	5	229	155	2615.18	1.09024e+07
plate 2-7	ySR-128 (csm2)	6	119	182	1358.98	1.28015e+07
plate 2-7	ySR-128 (csm2)	7	146	195	1667.32	1.37159e+07	Mutation Rate (per 10^7)	Upper Bound	Lower Bound	Upper Difference	Lower Difference
plate 2-7	ySR-128 (csm2)	8	184	187	2101.28	1.31532e+07	206.7395	236.9775	178.0572	30.2377	28.6826
plate 2-8	ySR-128 (wild type)	1	29	248	331.18	1.74438e+07
plate 2-8	ySR-128 (wild type)	2	65	327	742.3	2.30006e+07
plate 2-8	ySR-128 (wild type)	3	36	285	411.12	2.00464e+07
plate 2-8	ySR-128 (wild type)	4	144	314	1644.48	2.20862e+07
plate 2-8	ySR-128 (wild type)	5	78	342	890.76	2.40556e+07
plate 2-8	ySR-128 (wild type)	6	89	200	1016.38	1.40676e+07
plate 2-8	ySR-128 (wild type)	7	171	288	1952.82	20257368	Mutation Rate (per 10^7)	Upper Bound	Lower Bound	Upper Difference	Lower Difference
plate 2-8	ySR-128 (wild type)	8	73	308	833.66	2.16641e+07	55.0706	65.9961	44.8952	10.9256	10.1753
plate 2-9	ySR-128 (psy3)	1	220	196	2512.4	1.37863e+07
plate 2-9	ySR-128 (psy3)	2	218	230	2489.56	1.61778e+07
plate 2-9	ySR-128 (psy3)	3	132	215	1507.44	1.51227e+07
plate 2-9	ySR-128 (psy3)	4	238	202	2717.96	1.42083e+07
plate 2-9	ySR-128 (psy3)	5	227	178	2592.34	1.25202e+07
plate 2-9	ySR-128 (psy3)	6	208	119	2375.36	8.37023e+06
plate 2-9	ySR-128 (psy3)	7	132	191	1507.44	1.34346e+07	00	Upper Bound	Lower Bound	Upper Difference	Lower Difference
plate 2-9	ySR-128 (psy3)	8	128	163	1461.76	1.14651e+07	237.3011	271.1646	205.1396	33.8634	32.1615
plate 3-11	ySR-128 (wild type)	1	40	184	456.8	1.29422e+07
plate 3-11	ySR-128 (wild type)	2	59	165	673.78	1.16058e+07
plate 3-11	ySR-128 (wild type)	3	63	198	719.46	1.39269e+07
plate 3-11	ySR-128 (wild type)	4	41	300	468.22	21101425
plate 3-11	ySR-128 (wild type)	5	43	222	491.06	1.56151e+07
plate 3-11	ySR-128 (wild type)	6	68	210	776.56	1.4771e+07
plate 3-11	ySR-128 (wild type)	7	36	192	411.12	13504912	Mutation Rate (per 10^7)	Upper Bound	Lower Bound	Upper Difference	Lower Difference
plate 3-11	ySR-128 (wild type)	8	29	132	331.18	9284627	68.2548	82.3966	55.1241	14.1418	13.1307
plate 3-12	ySR-128 (wild type)	1	42	123	479.64	8.65158e+06
plate 3-12	ySR-128 (wild type)	2	40	164	456.8	1.15354e+07
plate 3-12	ySR-128 (wild type)	3	124	182	1416.08	1.28015e+07
plate 3-12	ySR-128 (wild type)	4	27	150	308.34	1.05507e+07
plate 3-12	ySR-128 (wild type)	5	98	115	1119.16	8.08888e+06
plate 3-12	ySR-128 (wild type)	6	49	175	559.58	1.23092e+07
plate 3-12	ySR-128 (wild type)	7	177	139	2021.34	9.77699e+06	Mutation Rate (per 10^7)	Upper Bound	Lower Bound	Upper Difference	Lower Difference
plate 3-12	ySR-128 (wild type)	8	18	235	205.56	1.65294e+07	69.7659	85.1859	55.5173	15.4197	14.2489
plate 4-1	ySR-616 (ung1, csm2)	1	353	242	4031.26	1.70218e+07
plate 4-1	ySR-616 (ung1, csm2)	2	187	130	2135.54	9.14395e+06
plate 4-1	ySR-616 (ung1, csm2)	3	185	174	2112.7	1.22388e+07
plate 4-1	ySR-616 (ung1, csm2)	4	396	101	4522.32	7.10415e+06
plate 4-1	ySR-616 (ung1, csm2)	5	261	153	2980.62	1.07617e+07
plate 4-1	ySR-616 (ung1, csm2)	6	1000	165	11420	1.16058e+07
plate 4-1	ySR-616 (ung1, csm2)	7	204	108	2329.68	7.59651e+06	Mutation Rate (per 10^7)	Upper Bound	Lower Bound	Upper Difference	Lower Difference
plate 4-1	ySR-616 (ung1, csm2)	8	210	147	2398.2	1.03397e+07	380.8019	430.5175	333.3812	49.7155	47.4208
plate 4-10	ySR-128 (wild type)	1	37	253	422.54	1.77955e+07
plate 4-10	ySR-128 (wild type)	2	48	123	548.16	8.65158e+06
plate 4-10	ySR-128 (wild type)	3	201	150	2295.42	1.05507e+07
plate 4-10	ySR-128 (wild type)	4	94	259	1073.48	1.82176e+07
plate 4-10	ySR-128 (wild type)	5	39	228	445.38	1.60371e+07
plate 4-10	ySR-128 (wild type)	6	40	223	456.8	1.56854e+07
plate 4-10	ySR-128 (wild type)	7	110	130	1256.2	9.14395e+06	Mutation Rate (per 10^7)	Upper Bound	Lower Bound	Upper Difference	Lower Difference
plate 4-10	ySR-128 (wild type)	8	43	298	491.06	2.09607e+07	72.6975	87.3121	59.0986	14.615	13.5985
plate 4-11	ySR-128 (wild type)	1	56	225	639.52	1.58261e+07
plate 4-11	ySR-128 (wild type)	2	64	227	730.88	1.59667e+07
plate 4-11	ySR-128 (wild type)	3	45	143	513.9	1.00583e+07
plate 4-11	ySR-128 (wild type)	4	42	248	479.64	1.74438e+07
plate 4-11	ySR-128 (wild type)	5	17	122	194.14	8.58125e+06
plate 4-11	ySR-128 (wild type)	6	64	169	730.88	1.18871e+07
plate 4-11	ySR-128 (wild type)	7	30	88	342.6	6.18975e+06	Mutation Rate (per 10^7)	Upper Bound	Lower Bound	Upper Difference	Lower Difference
plate 4-11	ySR-128 (wild type)	8	57	157	650.94	1.10431e+07	67.6372	82.4697	53.9231	14.8322	13.7145
plate 4-2	ySR-616 (ung1, csm2)	1	87	73	993.54	5.13468e+06
plate 4-2	ySR-616 (ung1, csm2)	2	169	98	1929.98	6.89313e+06
plate 4-2	ySR-616 (ung1, csm2)	3	103	49	1176.26	3.44657e+06
plate 4-2	ySR-616 (ung1, csm2)	4	104	60	1187.68	4220285
plate 4-2	ySR-616 (ung1, csm2)	5	48	56	548.16	3.93893e+06
plate 4-2	ySR-616 (ung1, csm2)	6	45	106	513.9	7.45584e+06
plate 4-2	ySR-616 (ung1, csm2)	7	89	39	1016.38	2.74319e+06	Mutation Rate (per 10^7)	Upper Bound	Lower Bound	Upper Difference	Lower Difference
plate 4-2	ySR-616 (ung1, csm2)	8	132	78	1507.44	5.48637e+06	302.114	356.807	250.867	54.6932	51.2465
plate 4-3	ySR-616 (ung1, csm2)	1	180	80	2055.6	5.62705e+06
plate 4-3	ySR-616 (ung1, csm2)	2	193	101	2204.06	7.10415e+06
plate 4-3	ySR-616 (ung1, csm2)	3	88	67	1004.96	4.71265e+06
plate 4-3	ySR-616 (ung1, csm2)	4	143	113	1633.06	7.9482e+06
plate 4-3	ySR-616 (ung1, csm2)	5	111	84	1267.62	5908399
plate 4-3	ySR-616 (ung1, csm2)	6	92	92	1050.64	6.4711e+06
plate 4-3	ySR-616 (ung1, csm2)	7	199	102	2272.58	7.17448e+06	Mutation Rate (per 10^7)	Upper Bound	Lower Bound	Upper Difference	Lower Difference
plate 4-3	ySR-616 (ung1, csm2)	8	88	62	1004.96	4.36096e+06	360.8	418.083	306.703	57.2839	54.0959
plate 4-4	ySR-616 (ung1, csm2)	1	210	69	2398.2	4.85333e+06
plate 4-4	ySR-616 (ung1, csm2)	2	79	91	902.18	6.40077e+06
plate 4-4	ySR-616 (ung1, csm2)	3	83	125	947.86	8.79226e+06
plate 4-4	ySR-616 (ung1, csm2)	4	153	59	1747.26	4.14995e+06
plate 4-4	ySR-616 (ung1, csm2)	5	76	60	867.92	4220285
plate 4-4	ySR-616 (ung1, csm2)	6	259	69	2957.78	4.85333e+06
plate 4-4	ySR-616 (ung1, csm2)	7	44	41	502.48	2.88386e+06	Mutation Rate (per 10^7)	Upper Bound	Lower Bound	Upper Difference	Lower Difference
plate 4-4	ySR-616 (ung1, csm2)	8	103	49	1176.26	3.44657e+06	321.764	378.653	268.378	56.8895	53.3849
plate 4-5	ySR-616 (ung1, psy3)	1	222	59	2535.24	4.14995e+06
plate 4-5	ySR-616 (ung1, psy3)	2	101	122	1153.42	8.58125e+06
plate 4-5	ySR-616 (ung1, psy3)	3	173	146	1975.66	1.02694e+07
plate 4-5	ySR-616 (ung1, psy3)	4	197	139	2249.74	9.77699e+06
plate 4-5	ySR-616 (ung1, psy3)	4	267	102	3049.14	7.17448e+06
plate 4-5	ySR-616 (ung1, psy3)	5	161	69	1838.62	4.85333e+06
plate 4-5	ySR-616 (ung1, psy3)	6	111	39	1267.62	2.74319e+06	Mutation Rate (per 10^7)	Upper Bound	Lower Bound	Upper Difference	Lower Difference
plate 4-5	ySR-616 (ung1, psy3)	7	282	175	3220.44	1.23092e+07	378.972	434.776	326.058	55.804	52.9134
plate 4-6	ySR-616 (ung1, psy3)	1	51	39	582.42	2.74319e+06
plate 4-6	ySR-616 (ung1, psy3)	2	107	25	1221.94	1.75845e+06
plate 4-6	ySR-616 (ung1, psy3)	3	186	32	2124.12	2.25082e+06
plate 4-6	ySR-616 (ung1, psy3)	4	126	64	1438.92	4.50164e+06
plate 4-6	ySR-616 (ung1, psy3)	4	90	77	1027.8	5.41603e+06
plate 4-6	ySR-616 (ung1, psy3)	5	117	24	1336.14	1688114
plate 4-6	ySR-616 (ung1, psy3)	6	57	64	650.94	4.50164e+06	Mutation Rate (per 10^7)	Upper Bound	Lower Bound	Upper Difference	Lower Difference
plate 4-6	ySR-616 (ung1, psy3)	7	86	49	982.12	3.44657e+06	494.753	581.637	413.186	86.8825	81.5681
plate 4-7	ySR-616 (ung1, psy3)	1	46	38	525.32	2.67285e+06
plate 4-7	ySR-616 (ung1, psy3)	2	89	85	1016.38	5.97874e+06
plate 4-7	ySR-616 (ung1, psy3)	3	304	120	3471.68	8440570
plate 4-7	ySR-616 (ung1, psy3)	4	83	92	947.86	6.4711e+06
plate 4-7	ySR-616 (ung1, psy3)	5	83	80	947.86	5.62705e+06
plate 4-7	ySR-616 (ung1, psy3)	6	53	69	605.26	4.85333e+06
plate 4-7	ySR-616 (ung1, psy3)	7	377	66	4305.34	4.64231e+06	Mutation Rate (per 10^7)	Upper Bound	Lower Bound	Upper Difference	Lower Difference
plate 4-7	ySR-616 (ung1, psy3)	8	36	59	411.12	4.14995e+06	233.415	278.058	191.733	44.6437	41.682
plate 4-8	ySR-616 (ung1, psy3)	1	87	38	993.54	2.67285e+06
plate 4-8	ySR-616 (ung1, psy3)	2	69	78	787.98	5.48637e+06
plate 4-8	ySR-616 (ung1, psy3)	3	189	98	2158.38	6.89313e+06
plate 4-8	ySR-616 (ung1, psy3)	4	105	90	1199.1	6.33043e+06
plate 4-8	ySR-616 (ung1, psy3)	4	194	120	2215.48	8440570
plate 4-8	ySR-616 (ung1, psy3)	5	177	108	2021.34	7.59651e+06
plate 4-8	ySR-616 (ung1, psy3)	6	100	118	1142	8.29989e+06	Mutation Rate (per 10^7)	Upper Bound	Lower Bound	Upper Difference	Lower Difference
plate 4-8	ySR-616 (ung1, psy3)	7	139	87	1587.38	6.11941e+06	321.68	373.839	272.482	52.1583	49.1988
plate 5-10	ySR-128 (wild type)	1	124	224	1416.08	1.57557e+07
plate 5-10	ySR-128 (wild type)	2	99	97	1130.58	6.82279e+06
plate 5-10	ySR-128 (wild type)	3	77	183	879.34	1.28719e+07
plate 5-10	ySR-128 (wild type)	4	69	185	787.98	1.30125e+07
plate 5-10	ySR-128 (wild type)	5	30	193	342.6	1.35753e+07
plate 5-10	ySR-128 (wild type)	6	46	187	525.32	1.31532e+07
plate 5-10	ySR-128 (wild type)	7	62	102	708.04	7.17448e+06	Mutation Rate (per 10^7)	Upper Bound	Lower Bound	Upper Difference	Lower Difference
plate 5-10	ySR-128 (wild type)	8	26	128	296.92	9.00327e+06	85.9096	103.635	69.447	17.725	16.4626
plate 5-11	ySR-128 (wild type)	1	96	274	1096.32	1.92726e+07
plate 5-11	ySR-128 (wild type)	2	120	168	1370.4	11816798
plate 5-11	ySR-128 (wild type)	3	52	267	593.84	1.87803e+07
plate 5-11	ySR-128 (wild type)	4	60	258	685.2	1.81472e+07
plate 5-11	ySR-128 (wild type)	5	101	259	1153.42	1.82176e+07
plate 5-11	ySR-128 (wild type)	6	120	175	1370.4	1.23092e+07
plate 5-11	ySR-128 (wild type)	7	24	132	274.08	9284627	Mutation Rate (per 10^7)	Upper Bound	Lower Bound	Upper Difference	Lower Difference
plate 5-11	ySR-128 (wild type)	8	369	182	4213.98	1.28015e+07	72.7721	87.2979	59.2492	14.5258	13.5229

## Sheet: Fig 3 Mutants Sequences
Isolate	Genotype	Reference Base	Mutant Base	Location in CAN1
wt-01	WT	G	A	1379
wt-02	WT	G	A	352
wt-03	WT	G	A	611
wt-04	WT	G	A	612
wt-06	WT	C	T	1537
wt-07	WT	C	T	568
wt-08	WT	G	A	673
wt-09	WT	C	T	577
wt-10	WT	G	A	673
wt-11	WT	G	A	1623
wt-12	WT	C	T	979
wt-13	WT	C	T	527
wt-13	WT	C	T	1267
wt-15	WT	C	T	1536
wt-16	WT	C	G	374
wt-18	WT	G	A	901
wt-19	WT	C	T	527
wt-20	WT	C	T	455
wt-21	WT	G	A	788
wt-22	WT	C	T	978
wt-23	WT	C	T	455
wt-24	WT	G	A	531
wt-25	WT	C	T	1214
wt-26	WT	G	A	1018
wt-27	WT	G	A	857
wt-29	WT	G	A	901
wt-30	WT	G	A	285
wt-31	WT	G	A	424
wt-32	WT	C	T	455
wt-33	WT	G	A	857
wt-34	WT	G	C	941
wt-34	WT	INSERTION	AA	942-943
wt-35	WT	C	T	1267
wt-36	WT	C	T	1267
wt-37	WT	G	A	901
wt-38	WT	G	A	901
wt-39	WT	G	A	1391
wt-40	WT	G	A	424
wt-42	WT	C	T	1267
wt-43	WT	C	T	1175
wt-44	WT	G	A	1196
wt-45	WT	G	A	670
wt-46	WT	G	C	298
wt-47	WT	C	T	892
wt-48	WT	G	A	679
wt-49	WT	G	A	353
wt-50	WT	C	T	577
wt-52	WT	G	A	424
wt-53	WT	C	T	1231
wt-53	WT	C	G	1244
wt-54	WT	G	A	679
wt-55	WT	G	A	901
wt-56	WT	G	A	673
wt-57	WT	G	A	585
wt-58	WT	G	A	687
wt-59	WT	T	G	548
wt-60	WT	G	A	530
wt-61	WT	G	C	1434
wt-61	WT	INSERTION	A	1435
wt-62	WT	G	A	626
wt-63	WT	G	A	155
wt-64	WT	A	DELETION	556
wt-65	WT	C	T	979
wt-66	WT	G	C	679
wt-67	WT	C	T	577
wt-68	WT	C	T	1163
wt-69	WT	G	A	901
wt-71	WT	G	A	585
wt-72	WT	C	T	1163
wt-74	WT	C	T	1537
wt-75	WT	C	T	1163
wt-76	WT	G	A	679
wt-77	WT	G	A	925
wt-78	WT	C	T	1214
wt-79	WT	G	A	901
wt-80	WT	C	T	1004
wt-81	WT	G	A	1018
wt-82	WT	G	A	353
wt-83	WT	G	A	679
csm2-001	csm2	C	T	1267
csm2-002	csm2	C	G	1409
csm2-003	csm2	A	T	124
csm2-004	csm2	G	A	424
csm2-005	csm2	C	T	452
csm2-006	csm2	C	G	1403
csm2-007	csm2	C	G	11
csm2-008	csm2	G	A	584
csm2-009	csm2	G	A	901
csm2-011	csm2	G	C	679
csm2-012	csm2	G	C	925
csm2-014	csm2	G	A	257
csm2-015	csm2	G	C	295
csm2-016	csm2	C	G	1267
csm2-017	csm2	C	T	1487
csm2-018	csm2	G	C	298
csm2-019	csm2	C	G	1268
csm2-020	csm2	A	T	370
csm2-020	csm2	C	G	374
csm2-021	csm2	C	T	455
csm2-022	csm2	G	A	901
csm2-023	csm2	G	C	718
csm2-024	csm2	C	G	113
csm2-025	csm2	C	G	979
csm2-026	csm2	G	C	679
csm2-027	csm2	C	T	938
csm2-028	csm2	G	C	679
csm2-029	csm2	G	C	718
csm2-030	csm2	G	A	424
csm2-031	csm2	G	C	1018
csm2-033	csm2	G	A	626
csm2-034	csm2	C	T	1214
csm2-035	csm2	G	A	806
csm2-036	csm2	G	C	679
csm2-037	csm2	G	C	679
csm2-038	csm2	G	C	280
csm2-039	csm2	G	A	424
csm2-040	csm2	G	A	901
csm2-041	csm2	G	C	280
csm2-041	csm2	G	C	1418
csm2-042	csm2	G	C	285
csm2-043	csm2	G	C	901
csm2-044	csm2	G	C	550
csm2-045	csm2	C	T	455
csm2-046	csm2	G	C	257
csm2-047	csm2	G	A	626
csm2-048	csm2	C	T	1633
csm2-049	csm2	G	A	584
csm2-050	csm2	G	C	673
csm2-051	csm2	G	C	1300
csm2-052	csm2	G	C	901
csm2-053	csm2	C	G	470
csm2-053	csm2	T	DELETION	891
csm2-053	csm2	C	G	892
csm2-054	csm2	G	C	670
csm2-055	csm2	G	DELETION	790
csm2-056	csm2	G	T	838
csm2-057	csm2	G	A	925
csm2-058	csm2	G	A	922
csm2-059	csm2	C	G	1244
csm2-060	csm2	C	T	1214
csm2-061	csm2	G	C	1434
csm2-061	csm2	INSERTION	A	1435
csm2-062	csm2	G	A	925
csm2-063	csm2	G	C	307
csm2-064	csm2	C	G	1244
csm2-065	csm2	G	A	352
csm2-066	csm2	C	T	979
csm2-066	csm2	G	A	1348
csm2-067	csm2	G	A	789
csm2-068	csm2	G	A	424
csm2-068	csm2	G	C	901
csm2-069	csm2	G	A	679
csm2-071	csm2	C	G	1267
csm2-072	csm2	G	C	1375
csm2-073	csm2	C	T	1214
csm2-074	csm2	G	C	901
csm2-075	csm2	INSERTION	A	392
csm2-076	csm2	G	C	313
csm2-077	csm2	C	T	1537
csm2-078	csm2	C	G	1267
csm2-078	csm2	C	T	1347
csm2-079	csm2	C	G	1214
csm2-080	csm2	A	C	940
csm2-080	csm2	G	A	941
csm2-080	csm2	T	C	946
csm2-080	csm2	G	T	949
csm2-080	csm2	C	G	952
csm2-081	csm2	C	G	1175
csm2-082	csm2	G	A	1622
csm2-083	csm2	C	G	1214
csm2-084	csm2	G	A	550
csm2-085	csm2	G	C	307
csm2-086	csm2	G	C	679
csm2-087	csm2	G	A	925
csm2-088	csm2	C	G	1175
csm2-089	csm2	G	A	257
csm2-090	csm2	C	G	1214
csm2-091	csm2	C	G	374
csm2-091	csm2	C	G	1451
csm2-092	csm2	G	A	670
csm2-093	csm2	G	A	901
csm2-094	csm2	G	A	697
csm2-095	csm2	G	C	496
csm2-096	csm2	C	T	577
csm2-097	csm2	G	C	272
csm2-097	csm2	C	G	1214
csm2-099	csm2	G	A	612
csm2-100	csm2	G	A	584
csm2-101	csm2	C	DELETION	724
csm2-102	csm2	G	C	285
csm2-103	csm2	G	DELETION	802
csm2-104	csm2	G	A	679
psy3-001	psy3	C	T	892
psy3-002	psy3	G	A	612
psy3-003	psy3	G	A	127
psy3-003	psy3	G	A	612
psy3-004	psy3	G	A	679
psy3-005	psy3	C	T	577
psy3-006	psy3	G	C	679
psy3-007	psy3	G	A	718
psy3-008	psy3	G	C	307
psy3-010	psy3	C	G	113
psy3-011	psy3	G	C	550
psy3-012	psy3	G	C	272
psy3-013	psy3	C	T	1004
psy3-014	psy3	G	A	585
psy3-015	psy3	C	T	452
psy3-016	psy3	G	A	612
psy3-017	psy3	C	A	374
psy3-018	psy3	G	A	257
psy3-019	psy3	C	T	892
psy3-020	psy3	G	C	424
psy3-022	psy3	G	C	424
psy3-023	psy3	C	T	577
psy3-024	psy3	G	A	424
psy3-025	psy3	G	T	1318
psy3-026	psy3	G	A	789
psy3-027	psy3	G	A	925
psy3-028	psy3	C	G	11
psy3-029	psy3	T	A	1503
psy3-030	psy3	G	A	585
psy3-031	psy3	G	A	895
psy3-032	psy3	G	C	1300
psy3-033	psy3	G	C	901
psy3-034	psy3	G	A	424
psy3-035	psy3	G	C	910
psy3-037	psy3	G	T	626
psy3-038	psy3	C	G	1163
psy3-040	psy3	G	C	259
psy3-040	psy3	A	T	271
psy3-041	psy3	C	T	1537
psy3-042	psy3	G	A	789
psy3-045	psy3	C	T	1163
psy3-045	psy3	C	G	1325
psy3-046	psy3	G	A	550
psy3-047	psy3	C	G	374
psy3-048	psy3	G	C	550
psy3-049	psy3	G	A	353
psy3-050	psy3	INSERTION	G	809
psy3-050	psy3	C	G	811
psy3-051	psy3	G	A	679
psy3-052	psy3	INSERTION	T	495
psy3-053	psy3	G	C	495
psy3-054	psy3	G	A	788
psy3-055	psy3	G	A	424
psy3-055	psy3	A	T	427
psy3-056	psy3	G	C	272
psy3-057	psy3	G	C	388
psy3-058	psy3	C	G	1409
psy3-059	psy3	C	G	1244
psy3-060	psy3	C	T	1193
psy3-061	psy3	C	T	1214
psy3-062	psy3	G	DELETION	566
psy3-063	psy3	T	DELETION	1299
psy3-064	psy3	C	T	527
psy3-065	psy3	G	C	612
psy3-065	psy3	INSERTION	CA	254-255
psy3-066	psy3	G	DELETION	791
psy3-067	psy3	C	A	48
psy3-068	psy3	G	C	901
psy3-069	psy3	G	A	1623
psy3-070	psy3	G	C	910
psy3-071	psy3	C	A	455
psy3-072	psy3	C	T	892
psy3-073	psy3	G	C	679
psy3-074	psy3	C	T	1633
psy3-075	psy3	G	C	307
psy3-076	psy3	C	G	1214
psy3-077	psy3	G	A	673
psy3-078	psy3	C	T	577
psy3-079	psy3	G	A	298
psy3-080	psy3	G	C	298
psy3-081	psy3	C	G	1214
psy3-082	psy3	C	A	960
psy3-082	psy3	T	A	962
psy3-082	psy3	C	A	963
psy3-082	psy3	INSERTION	AA	966-967
psy3-083	psy3	C	T	455
psy3-084	psy3	C	T	1215
psy3-085	psy3	G	A	612
psy3-086	psy3	G	C	496
psy3-087	psy3	G	A	585
psy3-088	psy3	C	G	487
psy3-088	psy3	INSERTION	T	1604
psy3-088	psy3	C	G	1605
psy3-089	psy3	G	A	679
psy3-090	psy3	G	C	679
psy3-091	psy3	C	G	11
psy3-092	psy3	G	T	673
psy3-093	psy3	C	T	452
psy3-094	psy3	INSERTION	T	1604
psy3-094	psy3	C	G	1605
psy3-095	psy3	G	C	272
psy3-096	psy3	G	A	285
psy3-097	psy3	G	A	679
psy3-098	psy3	G	C	307
psy3-099	psy3	G	A	424
psy3-100	psy3	C	T	1487
psy3-101	psy3	C	G	1244
psy3-102	psy3	C	T	1214
psy3-103	psy3	G	A	806
psy3-104	psy3	C	G	113
psy3-105	psy3	G	C	424
ung1-01	ung1	C	T	1195
ung1-02	ung1	G	A	530
ung1-03	ung1	G	A	789
ung1-04	ung1	G	A	857
ung1-05	ung1	G	A	679
ung1-06	ung1	G	A	530
ung1-07	ung1	G	A	679
ung1-08	ung1	G	A	1018
ung1-09	ung1	G	A	530
ung1-10	ung1	G	A	673
ung1-11	ung1	G	A	679
ung1-12	ung1	G	A	530
ung1-13	ung1	C	T	455
ung1-14	ung1	G	A	679
ung1-15	ung1	G	A	901
ung1-16	ung1	G	A	1622
ung1-17	ung1	G	A	257
ung1-18	ung1	G	A	789
ung1-19	ung1	G	A	789
ung1-20	ung1	G	A	901
ung1-21	ung1	G	A	670
ung1-22	ung1	G	A	627
ung1-23	ung1	G	A	285
ung1-24	ung1	G	A	424
csm2 ung1-1	csm2 ung1	G	A	896
csm2 ung1-3	csm2 ung1	C	T	577
csm2 ung1-4	csm2 ung1	G	A	719
csm2 ung1-5	csm2 ung1	G	A	424
csm2 ung1-6	csm2 ung1	G	A	679
csm2 ung1-7	csm2 ung1	C	T	1488
csm2 ung1-9	csm2 ung1	G	A	585
csm2 ung1-10	csm2 ung1	G	A	858
csm2 ung1-11	csm2 ung1	C	T	1447
csm2 ung1-12	csm2 ung1	G	A	424
csm2 ung1-13	csm2 ung1	G	A	926
csm2 ung1-14	csm2 ung1	C	T	1215
csm2 ung1-15	csm2 ung1	G	A	807
csm2 ung1-16	csm2 ung1	G	A	1019
csm2 ung1-17	csm2 ung1	G	A	790
csm2 ung1-18	csm2 ung1	G	A	902
csm2 ung1-19	csm2 ung1	G	A	1623
csm2 ung1-20	csm2 ung1	G	A	790
csm2 ung1-21	csm2 ung1	G	A	686
csm2 ung1-22	csm2 ung1	C	T	1176
csm2 ung1-23	csm2 ung1	G	A	673
csm2 ung1-24	csm2 ung1	G	A	585
csm2 ung1-25	csm2 ung1	G	A	902
csm2 ung1-26	csm2 ung1	G	A	902
csm2 ung1-27	csm2 ung1	G	A	585
csm2 ung1-28	csm2 ung1	G	A	673
csm2 ung1-29	csm2 ung1	G	A	585
csm2 ung1-30	csm2 ung1	G	A	531
csm2 ung1-31	csm2 ung1	C	T	1196
csm2 ung1-32	csm2 ung1	G	C	902
csm2 ung1-33	csm2 ung1	C	T	980
csm2 ung1-34	csm2 ung1	G	A	789
csm2 ung1-35	csm2 ung1	G	A	790
csm2 ung1-36	csm2 ung1	G	A	584
csm2 ung1-37	csm2 ung1	C	T	1634
csm2 ung1-38	csm2 ung1	G	A	626
csm2 ung1-39	csm2 ung1	G	A	1624
csm2 ung1-40	csm2 ung1	G	A	679
csm2 ung1-41	csm2 ung1	G	A	858
csm2 ung1-42	csm2 ung1	G	A	673
csm2 ung1-43	csm2 ung1	G	A	926
csm2 ung1-44	csm2 ung1	G	A	626
csm2 ung1-45	csm2 ung1	G	A	670
csm2 ung1-46	csm2 ung1	C	T	1176
csm2 ung1-47	csm2 ung1	G	A	424
csm2 ung1-47	csm2 ung1	C	T	1176

## Sheet: Fig 4b
	WT/WT		AB1		AB2		AB3		AB4
	AVG	STDEV	AVG	STDEV	AVG	STDEV	AVG	STDEV	AVG	STDEV
0	0.0185467	0.00883934	0.0172522	0.00980843	0.0202578	0.00811269	0.0201022	0.00669321	0.0169578	0.00896151
20	0.0448533	0.0104035	0.0432511	0.0202328	0.04332	0.0128911	0.0584144	0.0192588	0.0621211	0.0300956
40	0.0776289	0.0158453	0.0801267	0.0159571	0.0736178	0.0253195	0.0877833	0.0312771	0.0835156	0.029958
59	0.0979456	0.0126561	0.111748	0.0170177	0.0896311	0.0339581	0.0946111	0.0274276	0.0960978	0.0404819
79	0.109558	0.0216765	0.124268	0.0232899	0.116816	0.0366581	0.115254	0.0324542	0.110257	0.043216
98	0.119633	0.0209159	0.127354	0.0148569	0.122867	0.041153	0.126957	0.032684	0.116091	0.0378194
212	0.173248	0.00861985	0.177593	0.0234775	0.176794	0.0280056	0.171531	0.0257837	0.159699	0.0289409
319	0.198371	0.0170275	0.192594	0.0156927	0.186789	0.0211264	0.193128	0.0271092	0.179294	0.0326702
420	0.215662	0.0179346	0.20699	0.023929	0.204002	0.022098	0.201307	0.0163803	0.199156	0.0216519
514	0.226268	0.0170658	0.221551	0.0172782	0.21721	0.0210096	0.214047	0.0239772	0.211766	0.0348665
604	0.220289	0.0166251	0.228199	0.0163992	0.224628	0.0148341	0.222673	0.0189344	0.226563	0.0353932
687	0.238882	0.0120488	0.23852	0.013791	0.234339	0.0234931	0.22408	0.0191951	0.227353	0.0207505
766	0.234671	0.0102889	0.234224	0.0149933	0.233046	0.0220271	0.23197	0.0280527	0.239498	0.0302803
841	0.251959	0.0177841	0.240939	0.0238982	0.23971	0.0261895	0.239896	0.0196279	0.241878	0.0237519
910	0.251539	0.0113756	0.250892	0.00817051	0.253698	0.0242159	0.244463	0.0229473	0.246991	0.0277038
975	0.258622	0.0167997	0.249671	0.0132808	0.255962	0.0223282	0.245518	0.0291978	0.252982	0.0141957
1488	0.275488	0.0151933	0.272824	0.0243203	0.273949	0.0217806	0.262773	0.0266191	0.283281	0.0115284
Kd	127.3	10.31	105	9.129	126.8	11.53	103.9	9.719	131.4	17.56
n	1	0	1	0	1	0	1	0	1	0
Vmax	0.2843	0.005526	0.2726	0.00534	0.2794	0.006094	0.2652	0.005571	0.2789	0.009048
	WT	WT	WT	AB1	AB1	AB1	AB2	AB2	AB2	AB3	AB3	AB3	AB4	AB4	AB4
0	0.03219	0.0374	0.02923	0.01357	0.04312	0.02551	0.03223	0.03278	0.032	0.03524	0.02845	0.03141	0.02907	0.03176	0.03766
0	0.0244	0.03496	0.04334	0.04254	0.03115	0.02395	0.03258	0.04627	0.03618	0.03396	0.04181	0.02295	0.0191	0.03524	0.02585
0	0.03549	0.03846	0.01358	0.02662	0.04032	0.03062	0.03161	0.01757	0.04323	0.044	0.0367	0.02853	0.01728	0.04574	0.03305
20	0.05324	0.06284	0.05396	0.05825	0.06894	0.04843	0.04513	0.0615	0.0659	0.0413	0.09324	0.07278	0.03881	0.11151	0.07753
20	0.0523	0.05218	0.08248	0.0524	0.09523	0.03772	0.03945	0.07008	0.05903	0.0598	0.07734	0.07053	0.03565	0.10966	0.07224
20	0.05589	0.04839	0.06453	0.05756	0.06856	0.0243	0.03691	0.06805	0.06596	0.04906	0.09802	0.08579	0.04735	0.10726	0.08121
40	0.09602	0.0892	0.09872	0.08093	0.1082	0.09369	0.04887	0.11304	0.08419	0.05737	0.13342	0.114	0.1009	0.12106	0.078
40	0.06468	0.07736	0.1212	0.07949	0.11219	0.06513	0.0617	0.12052	0.08773	0.05826	0.13052	0.10098	0.05591	0.14344	0.08711
40	0.08667	0.08643	0.10051	0.10253	0.10867	0.09244	0.06609	0.11506	0.08749	0.07041	0.12847	0.11875	0.06763	0.13319	0.08653
59	0.10001	0.11035	0.10826	0.11449	0.14154	0.1279	0.08001	0.14121	0.0909	0.06386	0.12228	0.11144	0.0595	0.15227	0.11631
59	0.09798	0.12656	0.12898	0.11775	0.15275	0.11943	0.06996	0.15513	0.09037	0.07997	0.12925	0.11466	0.05577	0.1499	0.11176
59	0.09435	0.11482	0.12233	0.10929	0.14249	0.10222	0.06022	0.13893	0.10208	0.07969	0.14563	0.12685	0.06897	0.16009	0.11244
79	0.09088	0.1208	0.13497	0.12351	0.15606	0.12698	0.08377	0.18101	0.12634	0.08439	0.16674	0.12403	0.0745	0.18394	0.13074
79	0.09495	0.13811	0.15387	0.12374	0.17328	0.1287	0.10147	0.16526	0.12596	0.10436	0.15626	0.1458	0.07155	0.17279	0.12357
79	0.10495	0.13301	0.13661	0.1007	0.16514	0.14243	0.08834	0.17651	0.12481	0.08326	0.16452	0.13006	0.07495	0.16022	0.12218
98	0.09974	0.12528	0.14847	0.13884	0.1539	0.13555	0.09044	0.18	0.12901	0.08757	0.17346	0.15458	0.08572	0.15773	0.13067
98	0.12199	0.14317	0.1492	0.1329	0.15997	0.13346	0.08184	0.1633	0.15127	0.09703	0.16834	0.16555	0.08375	0.17627	0.12472
98	0.10503	0.14926	0.15669	0.11896	0.16343	0.13131	0.09538	0.19864	0.13805	0.1144	0.16254	0.14127	0.08494	0.17538	0.14777
212	0.17844	0.18975	0.18936	0.17695	0.23288	0.17863	0.15672	0.21773	0.1919	0.15371	0.21998	0.18796	0.14254	0.21055	0.18031
212	0.16801	0.19671	0.19255	0.18623	0.2201	0.1601	0.15823	0.23275	0.19982	0.16064	0.21431	0.19204	0.13807	0.2056	0.17137
212	0.19167	0.18698	0.18789	0.18864	0.20368	0.17326	0.15896	0.21184	0.18533	0.14784	0.19892	0.19051	0.13566	0.19767	0.17765
319	0.18662	0.21277	0.23265	0.2244	0.22442	0.19111	0.18245	0.21874	0.19658	0.18234	0.25409	0.21485	0.15376	0.24172	0.18764
319	0.18782	0.21682	0.23142	0.19599	0.21497	0.18497	0.18707	0.23385	0.2022	0.16566	0.22884	0.2131	0.16524	0.24056	0.19779
319	0.20035	0.22223	0.21679	0.20488	0.22225	0.19249	0.16458	0.21812	0.19964	0.18643	0.22064	0.19433	0.15596	0.20504	0.18807
420	0.20546	0.22836	0.24042	0.21542	0.25431	0.19918	0.20028	0.24057	0.21721	0.20752	0.24024	0.2162	0.19161	0.23502	0.21509
420	0.21245	0.22991	0.2482	0.22179	0.24251	0.1853	0.19731	0.25298	0.20892	0.19686	0.22652	0.21024	0.19047	0.24089	0.20131
420	0.20448	0.24812	0.24569	0.21579	0.24948	0.20126	0.19225	0.24174	0.20689	0.19407	0.2362	0.20604	0.19315	0.24309	0.2039
514	0.23984	0.23979	0.22049	0.25186	0.23532	0.2178	0.21376	0.27202	0.22471	0.19685	0.23708	0.2199	0.19613	0.27668	0.20981
514	0.2248	0.24488	0.26972	0.23683	0.25017	0.20784	0.21692	0.24174	0.23428	0.21424	0.25419	0.23733	0.22267	0.2475	0.19719
514	0.21656	0.24903	0.25343	0.23344	0.26081	0.22202	0.20616	0.25039	0.21704	0.18999	0.2582	0.24077	0.18515	0.2796	0.21329
604	0.23148	0.23087	0.23456	0.23888	0.24853	0.22978	0.22255	0.24497	0.22779	0.20481	0.24347	0.25111	0.21719	0.29429	0.21031
604	0.21405	0.25314	0.23818	0.23115	0.25248	0.21443	0.23028	0.25323	0.23277	0.22165	0.25576	0.23157	0.22245	0.26961	0.21476
604	0.20845	0.23247	0.26153	0.25908	0.26686	0.23473	0.2242	0.26719	0.2408	0.21892	0.26253	0.23637	0.22007	0.2945	0.21802
687	0.23332	0.26895	0.26458	0.25576	0.25282	0.22813	0.22524	0.27227	0.25663	0.21782	0.26009	0.22053	0.21324	0.27172	0.23804
687	0.24661	0.24453	0.25372	0.24121	0.26322	0.25398	0.22148	0.2762	0.23585	0.22705	0.25464	0.23407	0.22468	0.25162	0.23337
687	0.24506	0.26684	0.24846	0.26343	0.27157	0.23869	0.22305	0.27848	0.24198	0.21288	0.2616	0.25017	0.24108	0.27183	0.22273
766	0.23673	0.2416	0.24662	0.25601	0.26332	0.237	0.2266	0.27606	0.24822	0.20666	0.26061	0.24196	0.23129	0.30803	0.23924
766	0.24417	0.25344	0.25216	0.24127	0.26455	0.23465	0.2353	0.28317	0.23022	0.22906	0.2999	0.25852	0.23713	0.28403	0.22491
766	0.24543	0.27196	0.24206	0.23963	0.26697	0.22675	0.22403	0.26147	0.23447	0.21235	0.25013	0.25067	0.24264	0.28279	0.22755
841	0.23705	0.28993	0.27856	0.25867	0.30656	0.23115	0.23993	0.27895	0.24236	0.23624	0.27932	0.24897	0.25169	0.27746	0.24874
841	0.24405	0.27581	0.26261	0.2427	0.27544	0.23032	0.22637	0.27544	0.23781	0.23688	0.26088	0.24444	0.25347	0.28876	0.22302
841	0.26751	0.28071	0.25353	0.24559	0.25283	0.24732	0.23536	0.3039	0.2394	0.22646	0.2815	0.2665	0.23594	0.28627	0.23368
910	0.25857	0.28128	0.26563	0.27698	0.27535	0.25654	0.24155	0.29105	0.26987	0.25594	0.28084	0.25353	0.23724	0.28721	0.24303
910	0.25673	0.27558	0.25253	0.25926	0.26881	0.25805	0.23338	0.30449	0.27616	0.21813	0.29605	0.2575	0.25186	0.31021	0.2417
910	0.25114	0.27916	0.26536	0.25582	0.26881	0.26054	0.24409	0.28369	0.26113	0.23429	0.2659	0.26012	0.25636	0.28751	0.22993
975	0.24724	0.30517	0.27519	0.27106	0.27349	0.25747	0.23705	0.28478	0.27587	0.23406	0.2917	0.2595	0.26435	0.27281	0.24507
975	0.26053	0.26876	0.2828	0.25133	0.27647	0.26503	0.25562	0.29859	0.28281	0.22434	0.29476	0.26903	0.2663	0.2834	0.25382
975	0.25723	0.27949	0.27332	0.26483	0.27404	0.23545	0.23892	0.29063	0.26152	0.21415	0.28192	0.26233	0.27226	0.28776	0.2532
1488	0.27163	0.31151	0.28731	0.28697	0.31516	0.2912	0.26503	0.30831	0.30343	0.25457	0.29617	0.28819	0.28634	0.30224	0.29308
1488	0.28257	0.31146	0.28256	0.27861	0.30558	0.25018	0.24617	0.3001	0.28834	0.24903	0.31078	0.2937	0.2821	0.30255	0.2871
1488	0.27517	0.30097	0.27834	0.28705	0.31373	0.24907	0.2721	0.30812	0.29607	0.23211	0.29581	0.26673	0.29213	0.31018	0.31594
SALT	0.08413			0.07732			0.09955			0.09013			0.10349
SALT	0.09369			0.07316			0.07477			0.09878			0.08242
SALT	0.08847			0.06508			0.0671			0.07167			0.08208

## Sheet: Fig 4c
	WT/WT		AB5		AB6		AB7		AB8
	AVG	STDEV	AVG	STDEV	AVG	STDEV	AVG	STDEV	AVG	STDEV
0	0.00899	0.00688	0.01241	0.00541	0.01281	0.00808	0.01169	0.00662	0.00736	0.00444
20	0.04733	0.01699	0.04988	0.01578	0.09252	0.01397	0.06723	0.02819	0.04487	0.01206
40	0.08202	0.02121	0.06924	0.01024	0.13624	0.01164	0.09509	0.03082	0.07511	0.01817
59	0.10741	0.03096	0.09377	0.00739	0.15901	0.01935	0.12041	0.02502	0.10115	0.02482
79	0.12471	0.03357	0.11708	0.01436	0.18098	0.01332	0.13761	0.01202	0.12346	0.0182
98	0.13957	0.03563	0.12877	0.00876	0.19643	0.01716	0.14834	0.01284	0.14018	0.01329
212	0.1913	0.03318	0.18779	0.0124	0.24588	0.01963	0.19503	0.01062	0.19287	0.00863
319	0.22458	0.02534	0.21041	0.01158	0.26121	0.02019	0.21929	0.01242	0.21743	0.01726
420	0.23936	0.02371	0.22564	0.01582	0.27296	0.02025	0.22801	0.01456	0.23227	0.01401
514	0.247137	0.0172438	0.235864	0.0220571	0.286486	0.0177451	0.246493	0.0125889	0.23872	0.0169483
604	0.25695	0.01615	0.24816	0.01697	0.30295	0.01828	0.25516	0.0136	0.25653	0.01561
687	0.26171	0.0198	0.25135	0.01795	0.30312	0.01839	0.26926	0.01239	0.26462	0.01525
766	0.26849	0.01873	0.25456	0.01923	0.31566	0.02115	0.27421	0.00767	0.27162	0.01981
841	0.27436	0.01864	0.2602	0.02027	0.31527	0.01674	0.28418	0.01539	0.2801	0.01855
910	0.27852	0.01653	0.26878	0.01763	0.32734	0.02005	0.28459	0.00891	0.28789	0.01773
975	0.28195	0.0174	0.27554	0.01736	0.3303	0.01764	0.29258	0.00558	0.29681	0.0178
1488	0.29695	0.02927	0.31048	0.01016	0.36179	0.02037	0.32718	0.00861	0.33816	0.01675
Kd	121.8	4.911	142.4	11.59	71.52	7.29	111.8	13.06	152.8	16.16
n	1	0	1	0	1	0	1	0	1	0
Vmax	0.3125	0.00298	0.3111	0.006319	0.3429	0.007005	0.316	0.008487	0.3338	0.009043
	WT				AB5				AB6				AB7				AB8
0	0.0304	0.02562	0.02505	0.03974	0.03584	0.03418	0.03233	0.04869	0.03996	0.025	0.04639	0.04307	0.03677	0.04428	0.03707	0.03076	0.03986	0.03449	0.02794	0.02548
0	0.02683	0.03845	0.03596	0.03917	0.02866	0.0331	0.0322	0.03929	0.03273	0.02907	0.02864	0.03698	0.02911	0.03019	0.04276	0.03872	0.03502	0.03417	0.02409	0.03049
0	0.03433	0.02606	0.02433	0.03735	0.03939	0.03369	0.03703	0.03197	0.02448	0.0359	0.03347	0.04758	0.02867	0.03211	0.03664	0.02342	0.02532	0.03378	0.03716	0.02941
20	0.03927	0.0832	0.05736	0.05237	0.0442	0.09157	0.06736	0.06798	0.06084	0.09975	0.11001	0.09585	0.05376	0.11787	0.08137	0.05373	0.04329	0.0754	0.08738	0.05674
20	0.04136	0.09017	0.07695	0.05178	0.03979	0.09195	0.05899	0.04379	0.05085	0.11795	0.12394	0.11294	0.04962	0.12605	0.09327	0.05709	0.04733	0.08155	0.0623	0.04955
20	0.03307	0.08594	0.08721	0.05177	0.04603	0.08578	0.07653	0.07571	0.05316	0.12172	0.14325	0.11809	0.04196	0.12247	0.09957	0.06442	0.04847	0.07093	0.06915	0.06157
40	0.04106	0.10805	0.13325	0.07792	0.04995	0.09139	0.10659	0.0721	0.06939	0.14295	0.1598	0.15433	0.04646	0.14255	0.11454	0.08735	0.05145	0.11644	0.08769	0.08242
40	0.04573	0.10251	0.12239	0.08076	0.05242	0.0962	0.1008	0.08517	0.0741	0.15154	0.18252	0.15228	0.05626	0.1621	0.10068	0.09251	0.04971	0.11995	0.10367	0.08254
40	0.05485	0.11412	0.12822	0.0817	0.0555	0.10118	0.09106	0.08946	0.06331	0.16115	0.17098	0.1614	0.04784	0.16138	0.12276	0.08269	0.0569	0.12408	0.09459	0.07541
59	0.06165	0.14048	0.16908	0.09611	0.05337	0.1304	0.11128	0.10991	0.07931	0.16217	0.211	0.17689	0.04881	0.17221	0.15456	0.10875	0.0551	0.144	0.13908	0.09756
59	0.05999	0.1346	0.16137	0.08793	0.05329	0.12727	0.11807	0.11846	0.0706	0.15533	0.20943	0.18121	0.06067	0.16112	0.15835	0.10269	0.05748	0.14983	0.13657	0.08303
59	0.05606	0.13029	0.1613	0.09632	0.05508	0.11647	0.11281	0.11003	0.08128	0.17826	0.17255	0.19503	0.05953	0.15942	0.1521	0.12527	0.07159	0.14534	0.12694	0.09874
79	0.05427	0.14611	0.17118	0.10867	0.06617	0.13951	0.12849	0.16307	0.08829	0.19323	0.228	0.21661	0.06158	0.16529	0.16892	0.14915	0.07091	0.1613	0.15878	0.1151
79	0.05822	0.15071	0.18719	0.10742	0.07079	0.13134	0.12442	0.15964	0.08522	0.19993	0.20306	0.20208	0.05837	0.17692	0.17027	0.14363	0.06738	0.16645	0.15751	0.13725
79	0.06375	0.15411	0.19651	0.11129	0.0672	0.12966	0.13571	0.15262	0.09007	0.18375	0.19851	0.21444	0.07623	0.16169	0.16803	0.14538	0.06343	0.15854	0.14372	0.1233
98	0.06867	0.17902	0.20254	0.11728	0.07609	0.15614	0.13301	0.16403	0.10832	0.19689	0.20888	0.22725	0.07198	0.1691	0.17879	0.17467	0.07889	0.18061	0.16626	0.16632
98	0.06729	0.15937	0.20327	0.1177	0.07043	0.14982	0.14823	0.15005	0.10164	0.19482	0.22911	0.24164	0.07394	0.16108	0.18821	0.16376	0.07848	0.18752	0.15082	0.15126
98	0.0752	0.17809	0.18795	0.12168	0.06656	0.15317	0.15614	0.1591	0.08849	0.21207	0.23212	0.23583	0.07714	0.17773	0.18506	0.14741	0.06768	0.15969	0.16035	0.14958
212	0.1048	0.22892	0.23312	0.16497	0.10201	0.1947	0.21946	0.21769	0.15595	0.26278	0.29214	0.25419	0.11305	0.20519	0.23635	0.22075	0.10105	0.20661	0.22335	0.20888
212	0.11376	0.23096	0.25046	0.17516	0.09844	0.19078	0.21081	0.22798	0.14823	0.23938	0.28571	0.28363	0.10124	0.21109	0.22974	0.21699	0.11482	0.21589	0.2102	0.21144
212	0.11779	0.22387	0.24854	0.17652	0.09849	0.20594	0.21126	0.22225	0.13518	0.24434	0.28487	0.27668	0.11725	0.20518	0.21632	0.22447	0.11475	0.21244	0.23018	0.22762
319	0.14419	0.26455	0.2764	0.22646	0.1262	0.22423	0.22521	0.24065	0.17221	0.26244	0.29486	0.30611	0.12759	0.23049	0.25131	0.25455	0.13064	0.24338	0.24697	0.24391
319	0.14031	0.25706	0.26805	0.2073	0.12448	0.22879	0.22106	0.25051	0.17256	0.25265	0.27777	0.30474	0.12804	0.23237	0.24119	0.24686	0.12367	0.20461	0.25011	0.25276
319	0.14716	0.26733	0.24962	0.21523	0.12218	0.23687	0.22559	0.25158	0.18535	0.26628	0.29604	0.30076	0.1182	0.22262	0.26113	0.24387	0.13184	0.22218	0.26183	0.24194
420	0.16229	0.29215	0.28345	0.23337	0.14445	0.23774	0.24731	0.25834	0.20276	0.26805	0.28893	0.32446	0.13384	0.2435	0.26325	0.26149	0.15158	0.245	0.27281	0.2751
420	0.16836	0.28346	0.27049	0.2335	0.13857	0.25763	0.23969	0.26452	0.19859	0.27803	0.30383	0.30242	0.15396	0.23401	0.26739	0.25356	0.15068	0.23436	0.25328	0.26974
420	0.1669	0.2711	0.26513	0.23239	0.13338	0.22289	0.23967	0.27379	0.20589	0.28127	0.29302	0.32745	0.13323	0.22554	0.25019	0.26395	0.14866	0.25459	0.25068	0.24564
514	0.17864	0.28706	0.28378	0.25236	0.15129	0.26304	0.24234	0.29195	0.20468	0.30293	0.31641	0.32393	0.15735	0.24489	0.28138	0.26476	0.16448	0.24466	0.26505	0.28733
514	0.17314	0.28392	0.26961	0.24303	0.15586	0.26021	0.22765	0.27121	0.22172	0.27775	0.3275	0.31249	0.16888	0.25549	0.28112	0.27528	0.16878	0.24564	0.26329	0.28925
514	0.17804	0.27931	0.2849	0.25104	0.14745	0.25324	0.23618	0.28774	0.20085	0.28516	0.32198	0.321	0.1586	0.27108	0.27678	0.27844	0.17332	0.24473	0.26322	0.25609
604	0.19058	0.2968	0.29373	0.26373	0.1658	0.26889	0.26509	0.29011	0.22433	0.30395	0.33031	0.33661	0.16872	0.2584	0.28997	0.29189	0.17084	0.27918	0.28025	0.29387
604	0.18129	0.29025	0.28157	0.25156	0.15949	0.26792	0.25786	0.29432	0.23168	0.30469	0.33962	0.35499	0.18457	0.28252	0.27952	0.2625	0.17512	0.25927	0.27315	0.29985
604	0.17885	0.29264	0.28773	0.2653	0.15477	0.25884	0.24795	0.29328	0.22601	0.3042	0.33607	0.32692	0.17572	0.27189	0.2719	0.2986	0.17879	0.25703	0.27816	0.29881
687	0.19591	0.29884	0.2995	0.25853	0.17012	0.25947	0.27105	0.29384	0.23569	0.31417	0.32811	0.34472	0.18904	0.27564	0.29145	0.31556	0.18352	0.28603	0.30343	0.30391
687	0.18446	0.30299	0.29567	0.2644	0.17065	0.26277	0.25815	0.2833	0.21565	0.30566	0.33337	0.34008	0.18338	0.28385	0.2862	0.29857	0.1966	0.27179	0.26861	0.30256
687	0.1937	0.30418	0.28537	0.25667	0.17312	0.26952	0.26369	0.31115	0.23371	0.29632	0.32462	0.35177	0.19512	0.28213	0.29653	0.3042	0.19024	0.26854	0.28784	0.29967
766	0.20357	0.29397	0.31685	0.26762	0.17687	0.26313	0.26201	0.30658	0.24597	0.31963	0.35841	0.34933	0.19677	0.29453	0.29822	0.29891	0.19767	0.28939	0.30407	0.28872
766	0.19459	0.29894	0.30961	0.27034	0.18788	0.27856	0.26241	0.30175	0.22608	0.3171	0.33833	0.36814	0.18291	0.29139	0.28789	0.31341	0.19217	0.26686	0.29163	0.31612
766	0.19727	0.30565	0.29586	0.26832	0.18087	0.26406	0.26382	0.2995	0.22671	0.3041	0.34807	0.34857	0.18242	0.29101	0.3014	0.30188	0.19917	0.2726	0.29587	0.33013
841	0.20278	0.30545	0.32359	0.27144	0.18672	0.26931	0.2735	0.3084	0.23073	0.33983	0.34413	0.33815	0.19218	0.30732	0.31149	0.32084	0.19384	0.29058	0.29962	0.33939
841	0.20264	0.31404	0.29817	0.27691	0.18785	0.27976	0.26183	0.30647	0.24576	0.31611	0.35958	0.34266	0.192	0.29265	0.30684	0.32477	0.19124	0.28526	0.29607	0.31564
841	0.20578	0.30272	0.31123	0.27645	0.18857	0.26921	0.26967	0.31445	0.24655	0.30768	0.34624	0.35386	0.18657	0.29637	0.28132	0.32679	0.20827	0.29026	0.29101	0.32387
910	0.20898	0.3062	0.3193	0.28328	0.18924	0.27472	0.28581	0.31582	0.2514	0.32817	0.36102	0.34442	0.19616	0.29276	0.30206	0.30091	0.21104	0.2922	0.30717	0.32534
910	0.20333	0.31782	0.31095	0.28374	0.18998	0.28217	0.28468	0.3139	0.24969	0.32586	0.37249	0.37027	0.20023	0.31159	0.30922	0.32463	0.22653	0.29892	0.31487	0.33753
910	0.19626	0.30217	0.31709	0.27695	0.19681	0.27638	0.28033	0.31595	0.24877	0.32683	0.37312	0.35463	0.20666	0.31142	0.30762	0.31185	0.21647	0.29304	0.29767	0.33501
975	0.21806	0.32267	0.30372	0.28582	0.19702	0.29359	0.28821	0.32544	0.25287	0.33787	0.37693	0.35607	0.20915	0.32269	0.32024	0.30909	0.21844	0.28861	0.32318	0.34465
975	0.20463	0.32332	0.31742	0.28071	0.19788	0.27445	0.29334	0.32065	0.25263	0.33382	0.35838	0.36771	0.20552	0.3145	0.30652	0.32236	0.21787	0.30189	0.32225	0.34186
975	0.20853	0.31272	0.31785	0.2841	0.19663	0.28711	0.29227	0.31561	0.24355	0.32529	0.36975	0.35765	0.21068	0.31743	0.31425	0.31688	0.2184	0.31121	0.3263	0.32209
1488	0.2356	0.3624	0.31072	0.29159	0.21142	0.33065	0.3337	0.33061	0.27694	0.3594	0.40971	0.38937	0.24015	0.35319	0.33733	0.34599	0.23681	0.35152	0.38257	0.3749
1488	0.22711	0.35065	0.3127	0.28656	0.22898	0.32324	0.32406	0.3526	0.27635	0.37364	0.40029	0.38649	0.23186	0.36166	0.33733	0.35333	0.23569	0.33257	0.37315	0.36827
1488	0.2353	0.3501	0.33073	0.28787	0.22828	0.32579	0.33766	0.34675	0.28098	0.35537	0.41267	0.37999	0.22317	0.35608	0.3574	0.35312	0.25172	0.33987	0.36606	0.36528
Salt				0.06616				0.08082				0.08262				0.06759				0.06799
Salt				0.05865				0.06011				0.05821				0.0745				0.05044
Salt				0.06429				0.06128				0.06284				0.06747				0.06211

[truncated: 24 more sheets: Fig 4d, Fig 5a gel, Fig 5a quantification, Fig 5b gel, Fig 5b quantification, Fig 5c gel, Fig 5c quantification, Fig 5d gel, Fig 5d quantification, Fig S1, Fig S2b, Fig S3a, Fig S4a, Fig S4b, Fig S5a AP6 ATGC, Fig S5a AP7 ATGC, Fig S5b Double Flap substrates, Fig S6, Fig S7, Fig S8a-b gels …]
